# Supplementary material for: Deep Sequencing of H7N9 Influenza A Viruses from 16 Infected Patients from 2013 to 2015 in Shanghai Reveals Genetic Diversity and Antigenic Drift
Source: mSphere. 2018 Sep 19;3(5):e00462-18. doi: 10.1128/mSphereDirect.00462-18 (PMC6147129; doi:10.1128/mSphereDirect.00462-18)
Supplement: TABLE S1 [file sph005182648st1.xlsx]

## Sheet: supplement_snp_table_w_diffFram
segment	aa position	nt position	reference base	SNP change	SNP type	DB match	samples
HA_2013consensus	31	91	G	GGA(G)->AGA(R)	nonsyn	NotInIRD	1(G57.1%,A42.5%)
HA_2013consensus	31	92	G	GGA(G)->GCA(A)	nonsyn	NotInIRD	1(G65.5%,C33.9%)
HA_2013consensus	42	125	T	GTG(V)->GCG(A)	nonsyn	InIRD1	1(T77.2%,C22.6%)
HA_2013consensus	45	135	C	GTC(V)->GTT(V)	syn	NotInIRD	16(C72.4%,T27.6%)
HA_2013consensus	62	186	A	AAA(K)->AAG(K)	syn	InIRD1	16(A0.1%,G99.9%)
HA_2013consensus	82	245	C	CCT(P)->CTT(L)	nonsyn	NotInIRD	2(C87.6%,T12.1%)
HA_2013consensus	84	250	T	TGT(C)->AGT(S)	nonsyn	NotInIRD	1(T88.1%,A11.3%)
HA_2013consensus	91	273	A	TCA(S)->TCG(S)	syn	InIRD10	17(A0.1%,G99.8%)
HA_2013consensus	95	285	T	ATT(I)->ATG(M)	nonsyn	NotInIRD	1(T30.6%,G69.4%)
HA_2013consensus	104	310	G	GTC(V)->ATC(I)	nonsyn	InIRD1	16(G0.0%,A99.1%)
HA_2013consensus	112	336	T	AAT(N)->AAC(N)	syn	InIRD10	13(T0.2%,C99.8%)
HA_2013consensus	113	339	A	GAA(E)->GAG(E)	syn	InIRD10	2(A0.3%,G99.6%)
HA_2013consensus	136	407	G	AGT(S)->AAT(N)	nonsyn	InIRD10	17(G5.7%,A94.3%)
HA_2013consensus	143	428	C	GCA(A)->GTA(V)	nonsyn	InIRD10	17(C8.0%,T92.0%)
HA_2013consensus	148	443	G	AGG(R)->AAG(K)	nonsyn	InIRD1	17(G9.3%,A90.7%)
HA_2013consensus	149	445	A	AGA(R)->GGA(G)	nonsyn	NotInIRD	6(A84.2%,G15.8%)
HA_2013consensus	161	482	T	CTC(L)->CAC(H)	nonsyn	NotInIRD	1(T70.4%,A20.9%)
HA_2013consensus	166	496	G	GAT(D)->AAT(N)	nonsyn	NotInIRD	1(G31.4%,A68.2%) 2(G75.3%,A24.7%)
HA_2013consensus	174	522	T	ACT(T)->ACC(T)	syn	InIRD1	15(T0.0%,C99.9%)
HA_2013consensus	175	525	G	AAG(K)->AAA(K)	syn	InIRD10	16(G0.0%,A100.0%)
HA_2013consensus	186	556	C	CTA(L)->ATA(I)	nonsyn	InIRD10	17(C3.2%,A96.7%)
HA_2013consensus	187	559	A	ATA(I)->GTA(V)	nonsyn	NotInIRD	6(A30.5%,G69.5%)
HA_2013consensus	190	570	G	GGG(G)->GGA(G)	syn	InIRD10	13(G4.5%,A95.5%)
HA_2013consensus	195	585	A	GTA(V)->GTG(V)	syn	InIRD10	13(A5.3%,G94.7%) 15(A0.2%,G99.8%) 16(A0.1%,G99.9%)
HA_2013consensus	195	585	A	GTA(V)->GTT(V)	syn	InIRD10	17(A2.9%,T97.1%)
HA_2013consensus	213	639	T	GTT(V)->GTC(V)	syn	InIRD10	13(T9.5%,C90.5%) 15(T0.1%,C99.9%) 16(T0.0%,C100.0%)
HA_2013consensus	222	666	T	TTT(F)->TTC(F)	syn	InIRD10	17(T2.2%,C97.8%)
HA_2013consensus	224	670	C	CCG(P)->TCG(S)	nonsyn	InIRD1	13(C52.5%,T47.5%)
HA_2013consensus	224	672	G	CCG(P)->CCA(P)	syn	NotInIRD	4(G0.0%,A100.0%)
HA_2013consensus	229	685	A	AGA(R)->GGA(G)	nonsyn	InIRD1	16(A32.3%,G67.7%)
HA_2013consensus	234	701	G	GGT(G)->GAT(D)	nonsyn	NotInIRD	17(G72.0%,A28.0%)
HA_2013consensus	234	702	T	GGT(G)->GGC(G)	syn	NotInIRD	1(T0.1%,C99.9%)
HA_2013consensus	250	748	G	GAT(D)->AAT(N)	nonsyn	NotInIRD	15(G84.3%,A15.7%)
HA_2013consensus	270	809	G	AGA(R)->AAA(K)	nonsyn	NotInIRD	15(G0.1%,A99.9%) 16(G0.1%,A99.9%)
HA_2013consensus	287	859	G	GAA(E)->AAA(K)	nonsyn	InIRD1	13(G0.7%,A99.3%)
HA_2013consensus	294	882	A	GGA(G)->GGT(G)	syn	InIRD10	17(A2.5%,T97.5%)
HA_2013consensus	309	927	G	AGG(R)->AGA(R)	syn	InIRD10	13(G1.3%,A98.7%) 14(G0.0%,A99.2%) 15(G0.6%,A99.4%) 16(G0.0%,A100.0%)
HA_2013consensus	313	938	A	AAA(K)->AGA(R)	nonsyn	NotInIRD	17(A2.1%,G97.9%)
HA_2013consensus	317	949	T	TAT(Y)->GAT(D)	nonsyn	NotInIRD	6(T64.7%,G34.5%)
HA_2013consensus	325	975	A	CTA(L)->CTG(L)	syn	InIRD10	17(A1.6%,G98.4%)
HA_2013consensus	357	1069	A	ATT(I)->GTT(V)	nonsyn	NotInIRD	2(A86.5%,G13.5%)
HA_2013consensus	364	1091	G	AGA(R)->AAA(K)	nonsyn	NotInIRD	1(G54.0%,A45.8%)
HA_2013consensus	366	1096	C	CAG(Q)->AAG(K)	nonsyn	NotInIRD	1(C68.5%,A31.5%)
HA_2013consensus	389	1167	A	GGA(G)->GGG(G)	syn	InIRD10	17(A0.8%,G99.2%) 19(A1.6%,G98.4%) 20(A0.7%,G99.3%)
HA_2013consensus	394	1180	C	CTT(L)->ATT(I)	nonsyn	InIRD10	13(C1.6%,A98.4%) 14(C0.0%,A100.0%) 15(C1.2%,A98.8%) 16(C0.5%,A99.4%) 8(C1.1%,A98.6%)
HA_2013consensus	396	1187	A	GAA(E)->GCA(A)	nonsyn	InIRD10	17(A0.7%,C99.3%) 19(A1.3%,C98.7%) 20(A0.5%,C99.5%)
HA_2013consensus	402	1206	T	TTT(F)->TTC(F)	syn	NotInIRD	9(T55.1%,C44.7%)
HA_2013consensus	405	1215	A	ATA(I)->ATC(I)	syn	InIRD1	6(A36.3%,C63.2%)
HA_2013consensus	419	1255	G	GTG(V)->TTG(L)	nonsyn	NotInIRD	4(G0.1%,T99.9%) 5(G77.5%,T22.5%)
HA_2013consensus	458	1374	C	TAC(Y)->TAT(Y)	syn	NotInIRD	19(C1.2%,T98.8%)
HA_2013consensus	463	1388	G	AGA(R)->AAA(K)	nonsyn	NotInIRD	20(G0.4%,A99.6%)
HA_2013consensus	465	1395	G	CTG(L)->CTA(L)	syn	InIRD10	13(G1.3%,A98.7%) 14(G0.1%,A99.9%) 15(G0.6%,A99.4%) 16(G0.1%,A99.9%) 8(G0.8%,A99.2%)
HA_2013consensus	471	1413	A	GAA(E)->GAG(E)	syn	InIRD10	17(A0.5%,G99.5%) 2(A0.1%,G99.9%) 5(A13.4%,G86.6%)
HA_2013consensus	481	1441	C	CAC(H)->TAC(Y)	nonsyn	NotInIRD	3(C51.7%,T48.3%)
HA_2013consensus	493	1479	T	AAT(N)->AAC(N)	syn	InIRD1	17(T0.1%,C99.8%)
HA_2013consensus	499	1497	C	AGC(S)->AGA(R)	nonsyn	InIRD10	17(C3.8%,A96.2%) 19(C0.6%,A99.4%) 20(C1.5%,A98.5%)
HA_2013consensus	500	1500	A	AAA(K)->AAG(K)	syn	InIRD1	9(A8.5%,G91.4%)
HA_2013consensus	508	1523	A	AAT(N)->AGT(S)	nonsyn	NotInIRD	20(A2.8%,G97.2%)
HA_2013consensus	508	1524	T	AAT(N)->AAC(N)	syn	InIRD1	19(T0.8%,C99.2%) 20(T3.0%,C97.0%)
HA_2013consensus	517	1550	T	CTA(L)->CAA(Q)	nonsyn	NotInIRD	1(T21.3%,A77.2%)
HA_2013consensus	517	1551	A	CTA(L)->CTC(L)	syn	NotInIRD	1(A28.7%,C71.3%)
HA_2013consensus	521	1563	C	TAC(Y)->TAA(STOP)	nonsyn	NotInIRD	1(C85.3%,A14.6%)
HA_2013consensus	543	1629	C	GGC(G)->GGT(G)	syn	NotInIRD	19(C5.1%,T94.9%)
HA_2013consensus	551	1652	A	AAT(N)->AGT(S)	nonsyn	InIRD10	13(A81.2%,G18.8%) 14(A78.3%,G21.7%) 15(A81.6%,G18.4%) 16(A82.3%,G17.7%) 1(A86.0%,G14.0%) 20(A73.9%,G26.1%) 2(A79.7%,G20.2%) 3(A77.7%,G22.3%) 6(A82.5%,G17.5%) 8(A81.7%,G18.1%)
HA_2013consensus	552	1654	G	GGA(G)->AGA(R)	nonsyn	InIRD10	13(G84.1%,A15.9%) 14(G82.7%,A17.3%) 15(G84.3%,A15.7%) 16(G84.9%,A15.1%) 1(G86.4%,A13.5%) 20(G78.7%,A21.3%) 2(G82.9%,A17.1%) 3(G82.9%,A17.0%) 6(G84.8%,A15.2%) 8(G85.2%,A14.5%)
M1_2013consensus	12	36	C	CTC(L)->CTA(L)	syn	InIRD10	2(C0.0%,A99.9%)
M1_2013consensus	25	75	A	GCA(A)->GCG(A)	syn	InIRD10	13(A0.2%,G99.7%) 15(A0.2%,G99.7%) 16(A0.1%,G99.5%) 17(A0.2%,G99.7%) 20(A0.9%,G99.1%) 2(A0.2%,G99.8%)
M1_2013consensus	42	126	C	CTC(L)->CTA(L)	syn	InIRD10	13(C2.7%,A97.2%)
M1_2013consensus	44	130	G	GAG(E)->AAG(K)	nonsyn	NotInIRD	14(G0.0%,A100.0%)
M1_2013consensus	67	201	C	ACC(T)->ACT(T)	syn	NotInIRD	7(C85.4%,T14.6%)
M1_2013consensus	80	240	C	GTC(V)->GTT(V)	syn	InIRD10	13(C2.0%,T98.0%) 16(C0.2%,T99.4%) 17(C0.1%,T99.9%)
M1_2013consensus	82	245	A	AAC(N)->ACC(T)	nonsyn	InIRD10	14(A0.0%,C100.0%) 16(A0.0%,C100.0%)
M1_2013consensus	83	249	C	GCC(A)->GCT(A)	syn	NotInIRD	15(C0.1%,T99.9%)
M1_2013consensus	91	272	A	AAC(N)->ATC(I)	nonsyn	NotInIRD	5(A82.0%,T18.0%) 6(A66.2%,T33.8%)
M1_2013consensus	96	288	G	GCG(A)->GCA(A)	syn	InIRD10	13(G0.1%,A99.9%) 14(G0.1%,A99.9%) 16(G0.7%,A99.3%) 17(G0.0%,A100.0%) 2(G0.1%,A99.9%)
M1_2013consensus	96	288	G	GCG(A)->GCT(A)	syn	InIRD10	15(G0.0%,T99.9%)
M1_2013consensus	97	291	T	GTT(V)->GTC(V)	syn	NotInIRD	1(T84.2%,C15.5%)
M1_2013consensus	109	325	T	TTT(F)->CTT(L)	nonsyn	NotInIRD	4(T55.6%,C44.4%) 5(T69.8%,C30.2%) 6(T63.5%,C36.5%)
M1_2013consensus	109	327	T	TTT(F)->TTC(F)	syn	InIRD10	15(T0.0%,C99.9%) 2(T0.1%,C99.9%)
M1_2013consensus	134	402	A	AGA(R)->AGG(R)	syn	InIRD10	13(A0.5%,G99.5%) 14(A0.0%,G100.0%) 16(A0.1%,G99.9%) 17(A0.5%,G99.5%) 2(A0.1%,G99.9%)
M1_2013consensus	137	411	T	ACT(T)->ACA(T)	syn	InIRD10	13(T3.8%,A96.2%) 14(T0.0%,A100.0%)
M1_2013consensus	138	412	G	GTG(V)->TTG(L)	nonsyn	NotInIRD	1(G86.8%,T13.2%)
M1_2013consensus	140	420	A	GCA(A)->GCT(A)	syn	NotInIRD	1(A34.4%,T65.4%)
M1_2013consensus	156	468	C	GAC(D)->GAA(E)	nonsyn	NotInIRD	3(C0.0%,A99.8%) 7(C0.0%,A99.8%)
M1_2013consensus	166	498	G	GCG(A)->GCA(A)	syn	InIRD10	2(G5.7%,A94.3%)
M1_2013consensus	169	507	T	ACT(T)->ACC(T)	syn	InIRD10	2(T0.1%,C99.8%) 8(T0.0%,C99.0%)
M1_2013consensus	172	516	A	CTA(L)->CTC(L)	syn	NotInIRD	1(A76.8%,C23.2%)
M1_2013consensus	173	518	T	ATT(I)->AAT(N)	nonsyn	NotInIRD	1(T78.5%,A21.0%)
M1_2013consensus	179	537	G	ATG(M)->ATC(I)	nonsyn	NotInIRD	1(G66.2%,C32.7%)
M1_2013consensus	183	549	C	AGC(S)->AGT(S)	syn	InIRD10	13(C78.7%,T21.3%) 17(C16.2%,T83.8%) 2(C0.2%,T99.8%) 8(C1.0%,T99.0%)
M1_2013consensus	205	615	T	GTT(V)->GTC(V)	syn	InIRD10	13(T2.6%,C97.4%) 15(T0.8%,C99.2%) 17(T78.9%,C21.1%) 8(T2.6%,C96.4%)
M1_2013consensus	207	621	T	AGT(S)->AGC(S)	syn	InIRD10	13(T3.1%,C96.9%) 15(T2.8%,C97.2%) 17(T4.2%,C95.8%) 2(T0.1%,C99.9%) 8(T3.0%,C97.0%)
M1_2013consensus	208	624	G	CAG(Q)->CAA(Q)	syn	NotInIRD	3(G77.8%,A22.1%)
M1_2013consensus	217	651	A	AGA(R)->AGG(R)	syn	NotInIRD	1(A89.6%,G10.1%)
M1_2013consensus	219	657	T	GTT(V)->GTC(V)	syn	InIRD10	17(T4.0%,C96.0%) 2(T0.2%,C99.8%)
M1_2013consensus	230	690	A	AAA(K)->AAG(K)	syn	InIRD10	13(A0.6%,G99.4%) 15(A0.0%,G100.0%) 2(A0.3%,G99.7%)
M1_2013consensus	239	717	C	GCC(A)->GCT(A)	syn	InIRD10	13(C0.0%,T100.0%) 15(C0.9%,T99.1%) 2(C1.0%,T99.0%)
M1_2013consensus	257	769	C	CGT(R)->TGT(C)	nonsyn	InIRD10	13(C0.1%,T99.1%) 15(C0.0%,T100.0%) 16(C0.1%,T99.9%) 17(C0.0%,T100.0%) 2(C0.9%,T99.0%) 8(C1.0%,T99.0%)
M1_2013consensus	274	821	C	TCG(S)->TTG(L)	nonsyn	NotInIRD	16(C80.5%,T19.5%)
M1_2013consensus	284	850	T	TTT(F)->CTT(L)	nonsyn	InIRD10	13(T0.1%,C99.9%) 14(T0.0%,C100.0%) 15(T0.0%,C100.0%) 16(T0.0%,C100.0%) 17(T0.4%,C99.6%) 19(T0.0%,C100.0%) 2(T0.1%,C99.9%) 8(T0.1%,C99.8%)
M1_2013consensus	305	913	A	ATA(I)->GTA(V)	nonsyn	NotInIRD	19(A0.0%,G100.0%)
M1_2013consensus	311	933	A	GAA(E)->GAG(E)	syn	NotInIRD	17(A0.0%,G100.0%)
M1_2013consensus	326	976	G	GAA(E)->AAA(K)	nonsyn	NotInIRD	2(G0.1%,A99.5%)
M2_2013consensus	10	29	C	CCT(P)->CTT(L)	nonsyn	InIRD10	13(C0.0%,T100.0%) 15(C0.9%,T99.1%) 2(C1.0%,T99.0%)
M2_2013consensus	27	81	C	GTC(V)->GTT(V)	syn	InIRD10	13(C0.1%,T99.1%) 15(C0.0%,T100.0%) 16(C0.1%,T99.9%) 17(C0.0%,T100.0%) 2(C0.9%,T99.0%) 8(C1.0%,T99.0%)
M2_2013consensus	45	133	C	CGT(R)->TGT(C)	nonsyn	NotInIRD	16(C80.5%,T19.5%)
M2_2013consensus	54	162	T	CGT(R)->CGC(R)	syn	InIRD10	13(T0.1%,C99.9%) 14(T0.0%,C100.0%) 15(T0.0%,C100.0%) 16(T0.0%,C100.0%) 17(T0.4%,C99.6%) 19(T0.0%,C100.0%) 2(T0.1%,C99.9%) 8(T0.1%,C99.8%)
M2_2013consensus	75	225	A	GAA(E)->GAG(E)	syn	NotInIRD	19(A0.0%,G100.0%)
M2_2013consensus	82	245	A	AAT(N)->AGT(S)	nonsyn	NotInIRD	17(A0.0%,G100.0%)
M2_2013consensus	96	288	G	CTG(L)->CTA(L)	syn	NotInIRD	2(G0.1%,A99.5%)
NA_2013consensus	16	47	T	ATA(I)->ACA(T)	nonsyn	InIRD10	15(T0.0%,C100.0%) 16(T0.0%,C100.0%) 17(T0.0%,C100.0%)
NA_2013consensus	40	119	G	GGC(G)->GAC(D)	nonsyn	InIRD1	16(G0.0%,A100.0%)
NA_2013consensus	47	141	A	CAA(Q)->CAG(Q)	syn	InIRD1	15(A0.1%,G99.9%) 16(A0.0%,G100.0%)
NA_2013consensus	53	157	A	ACA(T)->GCA(A)	nonsyn	NotInIRD	1(A5.6%,G94.3%)
NA_2013consensus	65	193	A	ACA(T)->GCA(A)	nonsyn	NotInIRD	17(A0.1%,G99.9%)
NA_2013consensus	70	210	C	ATC(I)->ATT(I)	syn	NotInIRD	15(C88.0%,T11.9%)
NA_2013consensus	74	222	G	GAG(E)->GAA(E)	syn	InIRD10	13(G0.8%,A99.2%) 15(G0.0%,A100.0%) 16(G0.0%,A100.0%) 17(G0.0%,A100.0%)
NA_2013consensus	76	226	A	ACA(T)->TCA(S)	nonsyn	NotInIRD	2(A84.2%,T15.8%)
NA_2013consensus	106	318	G	GAG(E)->GAA(E)	syn	InIRD10	13(G0.6%,A99.4%) 15(G0.0%,A100.0%) 16(G0.0%,A100.0%) 17(G0.0%,A99.9%)
NA_2013consensus	126	377	G	AGG(R)->AAG(K)	nonsyn	NotInIRD	17(G0.1%,A99.8%)
NA_2013consensus	137	409	A	AGA(R)->CGA(R)	syn	InIRD1	6(A0.0%,C100.0%)
NA_2013consensus	143	427	G	GGA(G)->AGA(R)	nonsyn	NotInIRD	1(G10.8%,A88.3%) 7(G0.1%,A99.9%)
NA_2013consensus	143	428	G	GGA(G)->GAA(E)	nonsyn	InIRD1	2(G87.4%,A12.6%)
NA_2013consensus	143	428	G	GGA(G)->GCA(A)	nonsyn	InIRD1	7(G0.0%,C100.0%)
NA_2013consensus	148	443	G	AGG(R)->AAG(K)	nonsyn	InIRD10	1(G0.0%,A100.0%)
NA_2013consensus	198	593	C	GCA(A)->GTA(V)	nonsyn	NotInIRD	2(C82.8%,T17.1%)
NA_2013consensus	198	594	A	GCA(A)->GCG(A)	syn	InIRD1	2(A76.0%,G24.0%)
NA_2013consensus	215	644	G	TGG(W)->TCG(S)	nonsyn	NotInIRD	15(G84.2%,C15.8%)
NA_2013consensus	242	724	T	TCT(S)->CCT(P)	nonsyn	InIRD10	17(T0.1%,C99.9%)
NA_2013consensus	252	756	C	TAC(Y)->TAT(Y)	syn	NotInIRD	16(C0.2%,T99.8%)
NA_2013consensus	255	763	A	AAA(K)->TAA(STOP)	nonsyn	NotInIRD	1(A59.1%,T40.8%)
NA_2013consensus	255	764	A	AAA(K)->AGA(R)	nonsyn	NotInIRD	1(A64.4%,G33.7%)
NA_2013consensus	256	768	G	GAG(E)->GAA(E)	syn	NotInIRD	17(G0.1%,A99.9%)
NA_2013consensus	258	772	A	AAA(K)->GAA(E)	nonsyn	NotInIRD	1(A72.9%,G25.8%)
NA_2013consensus	258	773	A	AAA(K)->AGA(R)	nonsyn	NotInIRD	1(A86.7%,G12.2%)
NA_2013consensus	263	789	G	GAG(E)->GAT(D)	nonsyn	InIRD1	15(G0.0%,T100.0%) 16(G0.0%,T100.0%)
NA_2013consensus	264	791	C	TCT(S)->TGT(C)	nonsyn	NotInIRD	1(C60.5%,G38.8%)
NA_2013consensus	265	793	C	CTG(L)->TTG(L)	syn	InIRD1	1(C61.8%,T38.1%)
NA_2013consensus	283	849	A	GGA(G)->GGG(G)	syn	InIRD10	13(A0.6%,G99.4%) 15(A0.0%,G100.0%) 17(A0.0%,G100.0%)
NA_2013consensus	289	866	G	AGG(R)->AAG(K)	nonsyn	InIRD10	16(G58.9%,A41.1%)
NA_2013consensus	290	870	C	GAC(D)->GAT(D)	syn	InIRD1	16(C0.0%,T100.0%)
NA_2013consensus	296	888	T	AAT(N)->AAC(N)	syn	NotInIRD	1(T4.3%,C93.7%)
NA_2013consensus	297	890	G	AGA(R)->ACA(T)	nonsyn	NotInIRD	1(G7.3%,C92.7%)
NA_2013consensus	317	950	C	CCT(P)->CAT(H)	nonsyn	NotInIRD	1(C85.0%,A15.0%)
NA_2013consensus	322	965	A	AAT(N)->AGT(S)	nonsyn	InIRD10	17(A0.1%,G99.9%)
NA_2013consensus	326	976	A	AAT(N)->GAT(D)	nonsyn	InIRD1	16(A0.0%,G100.0%)
NA_2013consensus	328	982	C	CCA(P)->TCA(S)	nonsyn	NotInIRD	6(C0.7%,T99.3%)
NA_2013consensus	329	987	T	AAT(N)->AAC(N)	syn	InIRD1	6(T0.8%,C99.1%)
NA_2013consensus	330	989	T	ATA(I)->AAA(K)	nonsyn	NotInIRD	4(T86.9%,A13.0%)
NA_2013consensus	350	1050	C	TAC(Y)->TAT(Y)	syn	InIRD10	13(C75.4%,T24.6%)
NA_2013consensus	355	1065	C	AAC(N)->AAA(K)	nonsyn	NotInIRD	15(C73.4%,A26.6%)
NA_2013consensus	363	1089	C	AGC(S)->AGT(S)	syn	InIRD1	17(C0.1%,T99.9%)
NA_2013consensus	386	1158	C	CCC(P)->CCA(P)	syn	InIRD10	13(C0.8%,A99.2%)
NA_2013consensus	403	1209	A	GGA(G)->GGG(G)	syn	InIRD10	15(A0.1%,G99.9%) 16(A0.0%,G99.9%) 17(A0.1%,G99.9%)
NA_2013consensus	404	1212	T	TCT(S)->TCC(S)	syn	InIRD10	17(T0.2%,C99.8%)
NA_2013consensus	432	1295	A	AAA(K)->AGA(R)	nonsyn	InIRD1	16(A0.0%,G99.7%)
NA_2013consensus	456	1366	C	CCT(P)->TCT(S)	nonsyn	NotInIRD	2(C74.0%,T25.9%)
NP_2013consensus	26	78	G	AGG(R)->AGA(R)	syn	InIRD10	13(G64.8%,A35.2%)
NP_2013consensus	35	105	C	GGC(G)->GGA(G)	syn	NotInIRD	17(C0.0%,A99.9%)
NP_2013consensus	45	135	A	ACA(T)->ACG(T)	syn	NotInIRD	1(A16.2%,G83.8%)
NP_2013consensus	47	141	C	CTC(L)->CTT(L)	syn	InIRD1	15(C0.0%,T99.9%) 16(C0.0%,T100.0%)
NP_2013consensus	57	169	A	ATT(I)->GTT(V)	nonsyn	NotInIRD	3(A0.1%,G99.2%)
NP_2013consensus	59	177	C	AAC(N)->AAG(K)	nonsyn	NotInIRD	7(C0.4%,G99.6%)
NP_2013consensus	70	210	A	GCA(A)->GCG(A)	syn	NotInIRD	1(A67.3%,G31.7%)
NP_2013consensus	88	264	C	GAC(D)->GAT(D)	syn	InIRD10	6(C0.1%,T99.9%)
NP_2013consensus	100	299	G	AGA(R)->ATA(I)	nonsyn	InIRD1	15(G35.6%,T64.4%)
NP_2013consensus	100	300	A	AGA(R)->AGG(R)	syn	NotInIRD	8(A38.6%,G61.4%)
NP_2013consensus	105	315	G	GTG(V)->GTA(V)	syn	NotInIRD	17(G0.1%,A99.9%)
NP_2013consensus	108	322	C	CTG(L)->TTG(L)	syn	InIRD10	13(C0.2%,T99.8%)
NP_2013consensus	141	423	C	TCC(S)->TCA(S)	syn	NotInIRD	1(C57.0%,A43.0%)
NP_2013consensus	147	441	C	ACC(T)->ACA(T)	syn	InIRD10	17(C0.1%,A99.9%)
NP_2013consensus	148	443	A	TAT(Y)->TCT(S)	nonsyn	NotInIRD	4(A49.0%,C51.0%)
NP_2013consensus	153	459	T	GCT(A)->GCC(A)	syn	InIRD10	17(T0.1%,C99.9%)
NP_2013consensus	173	517	C	CCG(P)->TCG(S)	nonsyn	NotInIRD	3(C76.0%,T24.0%)
NP_2013consensus	183	549	G	GTG(V)->GTA(V)	syn	InIRD10	19(G2.8%,A97.2%)
NP_2013consensus	184	550	A	AAG(K)->GAG(E)	nonsyn	NotInIRD	1(A88.8%,G11.2%)
NP_2013consensus	185	555	G	GGG(G)->GGA(G)	syn	InIRD1	19(G2.5%,A97.5%)
NP_2013consensus	186	556	A	ATA(I)->GTA(V)	nonsyn	NotInIRD	1(A80.6%,G18.7%)
NP_2013consensus	190	568	G	GTG(V)->TTG(L)	nonsyn	NotInIRD	1(G72.9%,T27.0%)
NP_2013consensus	191	573	G	ATG(M)->ATA(I)	nonsyn	NotInIRD	1(G76.7%,A20.7%)
NP_2013consensus	192	576	A	GAA(E)->GAG(E)	syn	InIRD1	6(A0.0%,G100.0%)
NP_2013consensus	233	699	A	GCA(A)->GCT(A)	syn	NotInIRD	17(A0.1%,T99.8%)
NP_2013consensus	239	715	A	ATG(M)->GTG(V)	nonsyn	InIRD10	13(A0.1%,G99.9%) 15(A0.1%,G99.9%) 16(A0.0%,G100.0%) 8(A0.3%,G99.7%)
NP_2013consensus	244	732	G	GAG(E)->GAA(E)	syn	InIRD10	17(G0.1%,A99.9%)
NP_2013consensus	256	768	C	CTC(L)->CTT(L)	syn	InIRD10	15(C0.0%,T100.0%) 16(C0.1%,T99.9%)
NP_2013consensus	266	796	C	CTG(L)->TTG(L)	syn	NotInIRD	17(C1.1%,T98.9%)
NP_2013consensus	269	806	C	TCA(S)->TTA(L)	nonsyn	NotInIRD	7(C87.8%,T12.2%)
NP_2013consensus	272	816	T	CAT(H)->CAA(Q)	nonsyn	InIRD10	3(T1.0%,A99.0%)
NP_2013consensus	273	818	A	AAA(K)->ACA(T)	nonsyn	NotInIRD	3(A1.0%,C99.0%)
NP_2013consensus	278	834	T	GCT(A)->GCC(A)	syn	InIRD10	17(T0.5%,C99.5%)
NP_2013consensus	280	840	G	GTG(V)->GTA(V)	syn	InIRD10	8(G0.0%,A99.9%)
NP_2013consensus	284	850	G	GCA(A)->ACA(T)	nonsyn	InIRD10	14(G0.1%,A99.9%) 16(G0.1%,A99.9%)
NP_2013consensus	286	858	C	GCC(A)->GCT(A)	syn	InIRD10	13(C0.1%,T99.9%) 14(C0.0%,T100.0%) 15(C0.0%,T100.0%) 16(C0.0%,T100.0%) 17(C0.3%,T99.7%) 19(C0.0%,T100.0%) 1(C1.1%,T97.8%) 2(C0.1%,T99.9%) 3(C0.1%,T99.9%) 4(C0.0%,T100.0%) 7(C0.0%,T100.0%) 8(C0.1%,T99.9%)
NP_2013consensus	290	870	C	GAC(D)->GAG(E)	nonsyn	NotInIRD	1(C58.6%,G37.9%)
NP_2013consensus	306	918	G	CTG(L)->CTA(L)	syn	NotInIRD	4(G0.1%,A99.9%)
NP_2013consensus	313	939	T	TTT(F)->TTC(F)	syn	NotInIRD	17(T0.1%,C99.9%)
NP_2013consensus	324	972	T	CAT(H)->CAC(H)	syn	InIRD10	17(T0.1%,C99.9%)
NP_2013consensus	335	1004	C	TCT(S)->TTT(F)	nonsyn	NotInIRD	14(C0.5%,T99.5%)
NP_2013consensus	348	1043	G	AGA(R)->AAA(K)	nonsyn	InIRD1	19(G0.3%,A99.7%)
NP_2013consensus	349	1047	G	GGG(G)->GGA(G)	syn	InIRD10	17(G0.2%,A99.8%)
NP_2013consensus	358	1074	A	CTA(L)->CTG(L)	syn	InIRD10	17(A0.1%,G99.9%)
NP_2013consensus	381	1141	C	CTG(L)->TTG(L)	syn	NotInIRD	19(C0.1%,T99.9%)
NP_2013consensus	381	1143	G	CTG(L)->CTA(L)	syn	InIRD1	5(G65.1%,A34.9%)
NP_2013consensus	384	1152	A	AGA(R)->AGG(R)	syn	NotInIRD	15(A0.0%,G100.0%)
NP_2013consensus	406	1216	G	GTC(V)->ATC(I)	nonsyn	InIRD10	13(G0.1%,A99.9%)
NP_2013consensus	436	1308	A	AGA(R)->AGG(R)	syn	NotInIRD	17(A0.1%,G99.9%)
NP_2013consensus	446	1338	A	AGA(R)->AGG(R)	syn	InIRD10	19(A0.1%,G99.9%)
NP_2013consensus	466	1396	C	CTC(L)->TTC(F)	nonsyn	NotInIRD	14(C0.0%,T100.0%) 16(C0.0%,T100.0%)
NP_2013consensus	483	1449	T	AAT(N)->AAC(N)	syn	NotInIRD	3(T82.2%,C17.8%)
NP_2013consensus	485	1453	G	GGA(G)->AGA(R)	nonsyn	NotInIRD	4(G0.0%,A100.0%)
NP_2013consensus	494	1482	G	GAG(E)->GAA(E)	syn	NotInIRD	14(G0.0%,A100.0%) 15(G0.0%,A100.0%) 16(G0.0%,A100.0%)
NP_2013consensus	496	1488	T	TAT(Y)->TAG(STOP)	nonsyn	NotInIRD	2(T80.6%,G19.1%)
NP_2013consensus	497	1489	G	GAC(D)->AAC(N)	nonsyn	NotInIRD	2(G85.8%,A14.2%)
NS1_2013consensus	45	133	G	GGA(G)->TGA(STOP)	nonsyn	NotInIRD	15(G80.8%,T19.2%)
NS1_2013consensus	49	147	T	ACT(T)->ACC(T)	syn	NotInIRD	15(T16.6%,C83.4%)
NS1_2013consensus	67	200	G	CGG(R)->CAG(Q)	nonsyn	InIRD1	14(G0.0%,A100.0%) 16(G6.9%,A93.1%)
NS1_2013consensus	75	224	A	GAA(E)->GGA(G)	nonsyn	InIRD1	13(A2.5%,G97.5%)
NS1_2013consensus	91	271	A	ACT(T)->TCT(S)	nonsyn	InIRD1	3(A0.0%,T100.0%)
NS1_2013consensus	104	311	T	ATG(M)->ACG(T)	nonsyn	NotInIRD	17(T72.3%,C27.7%)
NS1_2013consensus	107	319	C	CCC(P)->TCC(S)	nonsyn	NotInIRD	2(C85.6%,T14.4%)
NS1_2013consensus	114	340	T	TCC(S)->CCC(P)	nonsyn	InIRD10	13(T2.3%,C97.7%) 14(T0.0%,C100.0%) 16(T19.9%,C80.1%) 8(T0.2%,C99.6%)
NS1_2013consensus	141	423	T	CTT(L)->CTG(L)	syn	InIRD10	14(T0.1%,G99.9%) 16(T2.8%,G97.2%)
NS1_2013consensus	142	426	A	GAA(E)->GAG(E)	syn	InIRD10	13(A1.8%,G98.2%) 14(A0.1%,G99.9%) 16(A2.7%,G97.3%) 8(A0.2%,G99.7%)
NS1_2013consensus	163	488	T	TTA(L)->TCA(S)	nonsyn	InIRD1	8(T0.1%,C99.8%)
NS1_2013consensus	177	529	G	GCA(A)->ACA(T)	nonsyn	NotInIRD	16(G75.5%,A24.5%)
NS1_2013consensus	211	631	A	AGA(R)->GGA(G)	nonsyn	InIRD10	17(A0.2%,G99.8%)
NS1_2013consensus	213	637	C	CCA(P)->TCA(S)	nonsyn	InIRD1	14(C0.0%,T100.0%) 16(C0.0%,T100.0%)
NS1_2013consensus	221	661	G	GAA(E)->AAA(K)	nonsyn	NotInIRD	15(G0.7%,A99.3%)
NS1_2013consensus	230	688	G	GTT(V)->ATT(I)	nonsyn	InIRD1	17(G0.0%,A100.0%)
NS1_2013consensus	234	701	A	AAG(K)->ACG(T)	nonsyn	InIRD10	13(A2.0%,C98.0%)
NS1_2013consensus	248	742	G	GGA(G)->AGA(R)	nonsyn	InIRD10	15(G0.1%,A99.9%)
NS1_2013consensus	261	782	C	ACA(T)->AGA(R)	nonsyn	NotInIRD	16(C79.3%,G20.7%)
NS1_2013consensus	275	823	G	GTT(V)->ATT(I)	nonsyn	NotInIRD	17(G0.0%,A100.0%)
NEP_2013consensus	19	57	G	ATG(M)->ATA(I)	nonsyn	NotInIRD	16(G75.5%,A24.5%)
NEP_2013consensus	53	159	A	GGA(G)->GGG(G)	syn	InIRD10	17(A0.2%,G99.8%)
NEP_2013consensus	55	165	C	CTC(L)->CTT(L)	syn	InIRD1	14(C0.0%,T100.0%) 16(C0.0%,T100.0%)
NEP_2013consensus	63	189	G	GGG(G)->GGA(G)	syn	NotInIRD	15(G0.7%,A99.3%)
NEP_2013consensus	72	216	G	AAG(K)->AAA(K)	syn	InIRD1	17(G0.0%,A100.0%)
NEP_2013consensus	77	229	A	AGA(R)->CGA(R)	syn	InIRD10	13(A2.0%,C98.0%)
NEP_2013consensus	90	270	G	ACG(T)->ACA(T)	syn	InIRD10	15(G0.1%,A99.9%)
NEP_2013consensus	104	310	C	CAA(Q)->GAA(E)	nonsyn	NotInIRD	16(C79.3%,G20.7%)
NEP_2013consensus	117	351	G	TCG(S)->TCA(S)	syn	NotInIRD	17(G0.0%,A100.0%)
PA_2013consensus	5	15	G	GTG(V)->GTT(V)	syn	NotInIRD	2(G13.8%,T86.2%)
PA_2013consensus	6	16	C	CGA(R)->TGA(STOP)	nonsyn	InIRD10	2(C14.7%,T83.8%)
PA_2013consensus	7	21	G	CAG(Q)->CAA(Q)	syn	InIRD10	16(G7.4%,A79.5%) 16(G7.4%,T12.4%) 17(G24.1%,A69.7%)
PA_2013consensus	26	78	A	GAA(E)->GAG(E)	syn	InIRD10	13(A2.4%,G97.5%)
PA_2013consensus	27	81	T	GAT(D)->GAC(D)	syn	NotInIRD	15(T0.2%,C99.8%)
PA_2013consensus	39	117	C	TGC(C)->TGT(C)	syn	NotInIRD	17(C0.1%,T99.9%)
PA_2013consensus	40	120	A	ACA(T)->ACG(T)	syn	InIRD10	16(A0.0%,G100.0%)
PA_2013consensus	46	138	C	TTC(F)->TTT(F)	syn	InIRD1	8(C0.0%,T99.9%)
PA_2013consensus	50	150	T	GAT(D)->GAC(D)	syn	NotInIRD	20(T0.2%,C99.8%)
PA_2013consensus	61	182	C	ACT(T)->AAT(N)	nonsyn	InIRD1	1(C78.3%,A21.7%)
PA_2013consensus	61	183	T	ACT(T)->ACC(T)	syn	InIRD10	20(T0.2%,C99.8%)
PA_2013consensus	62	186	A	ATA(I)->ATT(I)	syn	InIRD10	16(A22.2%,T77.8%) 17(A0.6%,T99.4%)
PA_2013consensus	67	199	G	GAT(D)->TAT(Y)	nonsyn	InIRD10	13(G7.0%,T92.9%)
PA_2013consensus	80	240	A	GAA(E)->GAG(E)	syn	NotInIRD	15(A1.3%,G98.6%)
PA_2013consensus	94	280	A	ATC(I)->GTC(V)	nonsyn	NotInIRD	7(A16.3%,G83.7%)
PA_2013consensus	94	281	T	ATC(I)->ACC(T)	nonsyn	NotInIRD	8(T0.2%,C99.6%)
PA_2013consensus	97	291	C	ACC(T)->ACT(T)	syn	NotInIRD	19(C0.0%,T99.9%)
PA_2013consensus	105	313	T	TTT(F)->CTT(L)	nonsyn	InIRD1	15(T2.1%,C97.9%)
PA_2013consensus	130	390	T	TAT(Y)->TAC(Y)	syn	InIRD10	19(T0.0%,C94.2%)
PA_2013consensus	139	415	A	AAA(K)->CAA(Q)	nonsyn	NotInIRD	7(A80.6%,C19.4%)
PA_2013consensus	142	425	A	AAG(K)->AGG(R)	nonsyn	InIRD10	13(A12.4%,G87.6%)
PA_2013consensus	146	438	T	CAT(H)->CAC(H)	syn	InIRD10	17(T4.4%,C95.6%)
PA_2013consensus	148	444	T	TTT(F)->TTC(F)	syn	InIRD10	16(T10.8%,C89.2%) 17(T4.2%,C95.8%)
PA_2013consensus	150	450	C	TTC(F)->TTT(F)	syn	NotInIRD	15(C16.8%,T83.2%)
PA_2013consensus	164	492	C	GAC(D)->GAT(D)	syn	InIRD10	19(C0.3%,T99.7%)
PA_2013consensus	173	517	A	ACC(T)->GCC(A)	nonsyn	NotInIRD	19(A86.1%,G13.9%)
PA_2013consensus	183	549	C	GCC(A)->GCT(A)	syn	InIRD1	16(C1.9%,T98.1%)
PA_2013consensus	192	575	G	CGT(R)->CTT(L)	nonsyn	NotInIRD	19(G73.4%,T26.6%)
PA_2013consensus	194	582	T	TCT(S)->TCC(S)	syn	InIRD10	13(T13.3%,C86.7%) 15(T15.0%,C85.0%) 16(T1.7%,C98.3%) 17(T1.5%,C98.5%)
PA_2013consensus	210	630	C	ACC(T)->ACT(T)	syn	InIRD1	17(C1.8%,T98.2%)
PA_2013consensus	235	703	G	GGA(G)->AGA(R)	nonsyn	InIRD1	16(G5.0%,A95.0%)
PA_2013consensus	248	744	G	CAG(Q)->CAA(Q)	syn	InIRD10	16(G16.5%,A83.5%) 17(G10.3%,A89.6%)
PA_2013consensus	257	771	T	ATT(I)->ATC(I)	syn	InIRD10	17(T30.9%,C69.1%)
PA_2013consensus	268	802	C	CTC(L)->TTC(F)	nonsyn	InIRD10	2(C11.5%,T88.5%)
PA_2013consensus	276	828	C	TGC(C)->TGT(C)	syn	InIRD10	16(C44.6%,T55.4%)
PA_2013consensus	277	830	C	TCT(S)->TTT(F)	nonsyn	InIRD1	16(C43.4%,T56.6%)
PA_2013consensus	301	903	G	GGG(G)->GGA(G)	syn	InIRD1	2(G5.9%,A94.1%)
PA_2013consensus	322	966	T	ATT(I)->ATC(I)	syn	InIRD10	16(T16.3%,C83.7%)
PA_2013consensus	331	993	C	AAC(N)->AAT(N)	syn	InIRD10	1(C87.0%,T13.0%)
PA_2013consensus	332	994	C	CCC(P)->TCC(S)	nonsyn	InIRD1	16(C13.5%,T86.5%)
PA_2013consensus	333	999	T	AAT(N)->AAC(N)	syn	InIRD10	17(T14.1%,C85.9%)
PA_2013consensus	346	1038	G	CAG(Q)->CAA(Q)	syn	NotInIRD	17(G10.6%,A89.4%)
PA_2013consensus	377	1131	G	GAG(E)->GAA(E)	syn	NotInIRD	1(G72.3%,A27.6%)
PA_2013consensus	378	1134	G	AAG(K)->AAA(K)	syn	InIRD10	13(G49.3%,A50.7%)
PA_2013consensus	387	1159	G	GTC(V)->ATC(I)	nonsyn	NotInIRD	17(G27.3%,A72.5%)
PA_2013consensus	390	1168	T	TTG(L)->CTG(L)	syn	InIRD10	16(T34.5%,C65.4%) 17(T40.5%,C59.5%)
PA_2013consensus	394	1180	A	AAC(N)->GAC(D)	nonsyn	InIRD10	16(A54.5%,G45.5%)
PA_2013consensus	414	1242	G	GCG(A)->GCA(A)	syn	InIRD10	13(G52.3%,A47.7%)
PA_2013consensus	423	1269	A	GTA(V)->GTG(V)	syn	InIRD10	15(A49.8%,G50.2%)
PA_2013consensus	436	1306	G	GAA(E)->AAA(K)	nonsyn	NotInIRD	1(G19.0%,A81.0%)
PA_2013consensus	449	1347	G	GAG(E)->GAA(E)	syn	NotInIRD	17(G69.2%,A30.8%)
PA_2013consensus	453	1357	T	TGC(C)->CGC(R)	nonsyn	NotInIRD	15(T88.5%,C11.5%)
PA_2013consensus	457	1371	A	GAA(E)->GAG(E)	syn	InIRD10	16(A27.7%,G72.3%)
PA_2013consensus	458	1374	T	TAT(Y)->TAC(Y)	syn	InIRD10	16(T26.0%,C74.0%) 17(T69.3%,C30.7%)
PA_2013consensus	489	1467	T	TGT(C)->TGC(C)	syn	InIRD10	16(T15.6%,C84.4%)
PA_2013consensus	491	1473	C	ACC(T)->ACT(T)	syn	InIRD10	15(C45.8%,T54.2%)
PA_2013consensus	500	1500	G	CTG(L)->CTA(L)	syn	InIRD10	16(G15.8%,A84.2%) 17(G20.9%,A79.1%)
PA_2013consensus	516	1548	C	GAC(D)->GAT(D)	syn	InIRD10	16(C26.6%,T73.4%) 17(C5.1%,T94.9%)
PA_2013consensus	521	1563	A	GTA(V)->GTG(V)	syn	NotInIRD	16(A17.4%,G82.6%)
PA_2013consensus	547	1641	C	GAC(D)->GAT(D)	syn	InIRD10	14(C0.2%,T99.8%) 16(C3.9%,T96.1%) 17(C4.6%,T95.4%)
PA_2013consensus	556	1667	A	CAA(Q)->CGA(R)	nonsyn	InIRD10	6(A38.5%,G61.5%)
PA_2013consensus	565	1695	G	GTG(V)->GTA(V)	syn	InIRD10	17(G3.1%,A96.9%) 1(G79.9%,A20.1%)
PA_2013consensus	566	1698	A	AGA(R)->AGG(R)	syn	NotInIRD	14(A0.0%,G100.0%) 16(A2.6%,G97.4%)
PA_2013consensus	569	1707	G	GGG(G)->GGA(G)	syn	NotInIRD	17(G2.9%,A97.1%)
PA_2013consensus	591	1773	G	CAG(Q)->CAT(H)	nonsyn	NotInIRD	15(G85.6%,T14.4%)
PA_2013consensus	601	1803	C	TCC(S)->TCT(S)	syn	InIRD10	14(C0.1%,T99.7%) 16(C7.9%,T92.1%)
PA_2013consensus	603	1808	A	AAA(K)->AGA(R)	nonsyn	InIRD1	14(A0.2%,G99.8%) 16(A9.1%,G90.9%)
PA_2013consensus	604	1810	G	GAG(E)->CAG(Q)	nonsyn	NotInIRD	7(G0.0%,C100.0%)
PA_2013consensus	604	1812	G	GAG(E)->GAC(D)	nonsyn	NotInIRD	7(G0.0%,C100.0%)
PA_2013consensus	613	1839	A	GAA(E)->GAG(E)	syn	InIRD1	14(A0.1%,G99.9%) 16(A8.3%,G91.7%)
PA_2013consensus	623	1869	G	GAG(E)->GAA(E)	syn	InIRD10	14(G0.1%,A99.9%) 16(G2.0%,A98.0%) 17(G1.4%,A98.6%)
PA_2013consensus	625	1874	C	CCT(P)->CAT(H)	nonsyn	NotInIRD	1(C48.7%,A51.2%)
PA_2013consensus	625	1875	T	CCT(P)->CCC(P)	syn	InIRD10	13(T10.3%,C89.6%)
PA_2013consensus	626	1878	A	AAA(K)->AAG(K)	syn	InIRD10	17(A2.6%,G97.4%)
PA_2013consensus	628	1884	G	GTG(V)->GTA(V)	syn	NotInIRD	17(G67.1%,A32.9%)
PA_2013consensus	647	1941	C	AAC(N)->AAT(N)	syn	InIRD10	14(C0.0%,T100.0%) 16(C0.9%,T99.1%) 17(C36.9%,T63.1%)
PA_2013consensus	650	1950	T	TAT(Y)->TAC(Y)	syn	InIRD10	13(T0.9%,C99.1%) 15(T0.1%,C99.9%) 8(T0.3%,C99.6%)
PA_2013consensus	655	1965	C	CTC(L)->CTT(L)	syn	NotInIRD	17(C81.6%,T18.4%)
PA_2013consensus	657	1971	G	GGG(G)->GGT(G)	syn	InIRD10	13(G1.1%,T98.8%)
PA_2013consensus	665	1995	G	CTG(L)->CTT(L)	syn	InIRD1	17(G0.2%,T99.8%)
PA_2013consensus	668	2002	A	ATT(I)->CTT(L)	nonsyn	NotInIRD	14(A53.9%,C46.1%)
PA_2013consensus	681	2043	T	TTT(F)->TTC(F)	syn	InIRD10	14(T0.0%,C100.0%) 16(T0.1%,C99.9%) 17(T1.1%,C98.9%)
PA_2013consensus	686	2056	C	CTA(L)->TTA(L)	syn	NotInIRD	1(C80.9%,T19.1%)
PA_2013consensus	690	2070	C	ATC(I)->ATT(I)	syn	InIRD1	14(C0.0%,T100.0%) 16(C0.1%,T99.9%)
PA_2013consensus	711	2132	T	CTC(L)->CCC(P)	nonsyn	NotInIRD	1(T88.2%,C10.8%)
PAX_2013consensus	5	15	G	GTG(V)->GTT(V)	syn	NotInIRD	2(G13.8%,T86.2%)
PAX_2013consensus	6	16	C	CGA(R)->TGA(STOP)	nonsyn	InIRD10	2(C14.7%,T83.8%)
PAX_2013consensus	7	21	G	CAG(Q)->CAA(Q)	syn	InIRD10	16(G7.4%,A79.5%) 16(G7.4%,T12.4%) 17(G24.1%,A69.7%)
PAX_2013consensus	26	78	A	GAA(E)->GAG(E)	syn	InIRD10	13(A2.4%,G97.5%)
PAX_2013consensus	27	81	T	GAT(D)->GAC(D)	syn	NotInIRD	15(T0.2%,C99.8%)
PAX_2013consensus	39	117	C	TGC(C)->TGT(C)	syn	NotInIRD	17(C0.1%,T99.9%)
PAX_2013consensus	40	120	A	ACA(T)->ACG(T)	syn	InIRD10	16(A0.0%,G100.0%)
PAX_2013consensus	46	138	C	TTC(F)->TTT(F)	syn	InIRD1	8(C0.0%,T99.9%)
PAX_2013consensus	50	150	T	GAT(D)->GAC(D)	syn	NotInIRD	20(T0.2%,C99.8%)
PAX_2013consensus	61	182	C	ACT(T)->AAT(N)	nonsyn	InIRD1	1(C78.3%,A21.7%)
PAX_2013consensus	61	183	T	ACT(T)->ACC(T)	syn	InIRD10	20(T0.2%,C99.8%)
PAX_2013consensus	62	186	A	ATA(I)->ATT(I)	syn	InIRD10	16(A22.2%,T77.8%) 17(A0.6%,T99.4%)
PAX_2013consensus	67	199	G	GAT(D)->TAT(Y)	nonsyn	InIRD10	13(G7.0%,T92.9%)
PAX_2013consensus	80	240	A	GAA(E)->GAG(E)	syn	NotInIRD	15(A1.3%,G98.6%)
PAX_2013consensus	94	280	A	ATC(I)->GTC(V)	nonsyn	NotInIRD	7(A16.3%,G83.7%)
PAX_2013consensus	94	281	T	ATC(I)->ACC(T)	nonsyn	NotInIRD	8(T0.2%,C99.6%)
PAX_2013consensus	97	291	C	ACC(T)->ACT(T)	syn	NotInIRD	19(C0.0%,T99.9%)
PAX_2013consensus	105	313	T	TTT(F)->CTT(L)	nonsyn	InIRD1	15(T2.1%,C97.9%)
PAX_2013consensus	130	390	T	TAT(Y)->TAC(Y)	syn	InIRD10	19(T0.0%,C94.2%)
PAX_2013consensus	139	415	A	AAA(K)->CAA(Q)	nonsyn	NotInIRD	7(A80.6%,C19.4%)
PAX_2013consensus	142	425	A	AAG(K)->AGG(R)	nonsyn	InIRD10	13(A12.4%,G87.6%)
PAX_2013consensus	146	438	T	CAT(H)->CAC(H)	syn	InIRD10	17(T4.4%,C95.6%)
PAX_2013consensus	148	444	T	TTT(F)->TTC(F)	syn	InIRD10	16(T10.8%,C89.2%) 17(T4.2%,C95.8%)
PAX_2013consensus	150	450	C	TTC(F)->TTT(F)	syn	NotInIRD	15(C16.8%,T83.2%)
PAX_2013consensus	164	492	C	GAC(D)->GAT(D)	syn	InIRD10	19(C0.3%,T99.7%)
PAX_2013consensus	173	517	A	ACC(T)->GCC(A)	nonsyn	NotInIRD	19(A86.1%,G13.9%)
PAX_2013consensus	183	549	C	GCC(A)->GCT(A)	syn	InIRD1	16(C1.9%,T98.1%)
PAX_2013consensus	192	574	G	GTC(V)->TTC(F)	nonsyn	NotInIRD	19(G73.4%,T26.6%)
PAX_2013consensus	194	581	T	CTG(L)->CCG(P)	nonsyn	InIRD10	13(T13.3%,C86.7%) 15(T15.0%,C85.0%) 16(T1.7%,C98.3%) 17(T1.5%,C98.5%)
PAX_2013consensus	210	629	C	CCA(P)->CTA(L)	nonsyn	InIRD1	17(C1.8%,T98.2%)
PAX_2013consensus	234	702	G	ATG(M)->ATA(I)	nonsyn	InIRD1	16(G5.0%,A95.0%)
PAX_2013consensus	248	743	G	AGA(R)->AAA(K)	nonsyn	InIRD10	16(G16.5%,A83.5%) 17(G10.3%,A89.6%)
PB1_2013consensus	1	3	G	ATG(M)->ATC(I)	nonsyn	NotInIRD	2(G5.3%,C91.5%)
PB1_2013consensus	2	5	A	GAT(D)->GGT(G)	nonsyn	NotInIRD	1(A82.4%,G17.5%)
PB1_2013consensus	2	6	T	GAT(D)->GAA(E)	nonsyn	NotInIRD	2(T3.7%,A96.1%)
PB1_2013consensus	14	42	G	GTG(V)->GTA(V)	syn	InIRD1	16(G0.0%,A100.0%)
PB1_2013consensus	45	134	G	AGA(R)->ACA(T)	nonsyn	InIRD1	1(G23.1%,C74.5%)
PB1_2013consensus	54	162	G	AAG(K)->AAA(K)	syn	InIRD1	17(G53.0%,A47.0%)
PB1_2013consensus	60	180	G	GAG(E)->GAA(E)	syn	InIRD10	17(G57.2%,A42.8%)
PB1_2013consensus	72	216	A	CCA(P)->CCC(P)	syn	InIRD10	13(A8.3%,C91.7%)
PB1_2013consensus	77	231	C	AAC(N)->AAT(N)	syn	NotInIRD	17(C89.9%,T10.1%)
PB1_2013consensus	80	240	T	AGT(S)->AGC(S)	syn	InIRD10	17(T71.5%,C28.5%)
PB1_2013consensus	92	276	G	ATG(M)->ATT(I)	nonsyn	NotInIRD	5(G0.0%,T100.0%)
PB1_2013consensus	102	306	C	ATC(I)->ATT(I)	syn	InIRD10	17(C33.1%,T66.9%)
PB1_2013consensus	106	318	G	TCG(S)->TCA(S)	syn	InIRD10	16(G11.0%,A89.0%)
PB1_2013consensus	121	363	A	AAA(K)->AAG(K)	syn	NotInIRD	17(A20.6%,G79.4%)
PB1_2013consensus	137	411	G	CAG(Q)->CAA(Q)	syn	InIRD1	16(G9.7%,A90.3%)
PB1_2013consensus	141	423	C	ACC(T)->ACT(T)	syn	InIRD10	6(C0.1%,T99.9%)
PB1_2013consensus	144	432	C	GCC(A)->GCT(A)	syn	InIRD1	6(C0.1%,T99.9%)
PB1_2013consensus	150	450	C	TTC(F)->TTT(F)	syn	InIRD10	17(C23.2%,T76.8%)
PB1_2013consensus	151	453	A	AGA(R)->AGG(R)	syn	InIRD1	13(A31.6%,G68.4%)
PB1_2013consensus	169	507	C	GAC(D)->GAT(D)	syn	InIRD10	17(C27.6%,T72.4%) 6(C0.1%,T99.9%)
PB1_2013consensus	171	513	G	ATG(M)->ATA(I)	nonsyn	InIRD1	16(G4.0%,A96.0%)
PB1_2013consensus	175	525	T	GAT(D)->GAC(D)	syn	InIRD10	17(T30.2%,C69.8%)
PB1_2013consensus	176	528	G	AAG(K)->AAA(K)	syn	InIRD1	6(G0.2%,A99.8%)
PB1_2013consensus	206	618	A	GGA(G)->GGG(G)	syn	InIRD10	13(A39.6%,G60.4%) 15(A0.0%,G100.0%) 17(A16.5%,G83.5%)
PB1_2013consensus	222	666	G	CTG(L)->CTA(L)	syn	InIRD10	17(G7.8%,A92.2%)
PB1_2013consensus	230	690	T	GAT(D)->GAC(D)	syn	InIRD1	6(T0.3%,C99.7%)
PB1_2013consensus	236	706	C	CTG(L)->TTG(L)	syn	InIRD10	6(C0.3%,T99.7%)
PB1_2013consensus	237	710	A	AAA(K)->AGA(R)	nonsyn	InIRD1	9(A0.1%,G99.8%)
PB1_2013consensus	241	723	C	ATC(I)->ATT(I)	syn	InIRD10	16(C0.2%,T99.8%)
PB1_2013consensus	243	729	A	ACA(T)->ACG(T)	syn	InIRD1	6(A0.2%,G99.8%)
PB1_2013consensus	256	768	A	GAA(E)->GAG(E)	syn	InIRD1	16(A0.1%,G99.9%)
PB1_2013consensus	271	813	C	CTC(L)->CTA(L)	syn	InIRD1	6(C0.2%,A99.7%)
PB1_2013consensus	273	819	C	GTC(V)->GTA(V)	syn	InIRD1	6(C0.0%,A100.0%)
PB1_2013consensus	347	1040	A	AAG(K)->ACG(T)	nonsyn	NotInIRD	1(A54.8%,C45.2%)
PB1_2013consensus	352	1056	A	GGA(G)->GGG(G)	syn	InIRD10	15(A62.9%,G37.1%)
PB1_2013consensus	381	1142	T	TTC(F)->TAC(Y)	nonsyn	NotInIRD	16(T88.7%,A11.2%)
PB1_2013consensus	401	1203	C	GCC(A)->GCA(A)	syn	InIRD10	6(C0.0%,A100.0%)
PB1_2013consensus	404	1212	T	AGT(S)->AGC(S)	syn	InIRD1	6(T0.2%,C99.8%)
PB1_2013consensus	406	1218	A	GGA(G)->GGG(G)	syn	InIRD10	16(A88.3%,G11.7%) 17(A17.8%,G82.2%)
PB1_2013consensus	410	1230	C	GGC(G)->GGT(G)	syn	InIRD10	6(C0.5%,T99.4%)
PB1_2013consensus	418	1254	C	GTC(V)->GTT(V)	syn	InIRD10	6(C0.1%,T99.9%)
PB1_2013consensus	439	1317	C	GAC(D)->GAT(D)	syn	InIRD10	4(C0.0%,T100.0%) 6(C0.0%,T100.0%)
PB1_2013consensus	448	1344	C	GCC(A)->GCA(A)	syn	InIRD1	4(C0.2%,A99.8%) 6(C0.2%,A99.3%)
PB1_2013consensus	464	1392	T	GAT(D)->GAC(D)	syn	InIRD10	4(T0.2%,C99.7%)
PB1_2013consensus	468	1404	A	AGA(R)->AGG(R)	syn	InIRD1	16(A0.2%,G99.8%)
PB1_2013consensus	472	1414	T	TTA(L)->CTA(L)	syn	InIRD1	4(T0.0%,C100.0%)
PB1_2013consensus	480	1439	A	AAG(K)->AGG(R)	nonsyn	NotInIRD	1(A87.5%,G12.4%)
PB1_2013consensus	503	1509	T	GCT(A)->GCC(A)	syn	InIRD10	4(T0.0%,C100.0%)
PB1_2013consensus	509	1525	T	TTG(L)->CTG(L)	syn	InIRD1	15(T0.0%,C99.8%)
PB1_2013consensus	510	1530	C	CCC(P)->CCA(P)	syn	InIRD1	4(C0.1%,A99.9%)
PB1_2013consensus	517	1551	T	ATT(I)->ATA(I)	syn	InIRD1	1(T47.1%,A52.8%)
PB1_2013consensus	519	1557	G	GAG(E)->GAA(E)	syn	InIRD10	17(G8.0%,A92.0%)
PB1_2013consensus	536	1608	C	AAC(N)->AAT(N)	syn	NotInIRD	15(C0.0%,T100.0%)
PB1_2013consensus	544	1632	C	GCC(A)->GCT(A)	syn	InIRD10	1(C80.9%,T19.0%) 4(C0.1%,T99.9%)
PB1_2013consensus	545	1635	A	CAA(Q)->CAG(Q)	syn	InIRD10	19(A3.4%,G96.6%) 4(A0.0%,G100.0%)
PB1_2013consensus	556	1668	A	AGA(R)->AGG(R)	syn	NotInIRD	5(A1.0%,G99.0%)
PB1_2013consensus	578	1734	G	AAG(K)->AAA(K)	syn	InIRD10	4(G0.0%,A100.0%)
PB1_2013consensus	581	1743	G	GAG(E)->GAA(E)	syn	NotInIRD	16(G63.0%,A37.0%)
PB1_2013consensus	584	1752	T	CGT(R)->CGC(R)	syn	InIRD1	4(T0.1%,C99.8%)
PB1_2013consensus	587	1761	A	GCA(A)->GCT(A)	syn	InIRD10	17(A5.3%,T94.7%)
PB1_2013consensus	600	1800	T	AAT(N)->AAC(N)	syn	NotInIRD	13(T17.2%,C82.8%)
PB1_2013consensus	607	1821	A	CCA(P)->CCG(P)	syn	NotInIRD	15(A0.0%,G100.0%)
PB1_2013consensus	651	1953	A	CCA(P)->CCC(P)	syn	InIRD10	17(A9.9%,C90.1%)
PB1_2013consensus	674	2022	T	ATT(I)->ATC(I)	syn	NotInIRD	1(T40.6%,C59.3%)
PB1_2013consensus	677	2031	C	ACC(T)->ACT(T)	syn	InIRD10	16(C0.1%,T99.2%)
PB1_2013consensus	688	2062	A	ATG(M)->GTG(V)	nonsyn	NotInIRD	13(A88.8%,G11.2%)
PB1_2013consensus	708	2124	A	CCA(P)->CCG(P)	syn	NotInIRD	1(A36.7%,G63.0%)
PB1_2013consensus	725	2175	T	GAT(D)->GAC(D)	syn	NotInIRD	17(T0.1%,C99.8%)
PB1_2013consensus	726	2178	A	GCA(A)->GCG(A)	syn	NotInIRD	15(A0.1%,G99.9%)
PB1_2013consensus	737	2211	A	AAA(K)->AAG(K)	syn	InIRD10	15(A0.0%,G99.9%)
PB1_2013consensus	739	2217	G	GAG(E)->GAA(E)	syn	InIRD1	16(G0.1%,A99.9%)
PB1F2_2013consensus	3	8	A	CCA(P)->CCA(P)	syn	InIRD10	13(A8.3%,C91.7%)
PB1F2_2013consensus	8	23	C	AAC(N)->ATC(I)	nonsyn	NotInIRD	17(C89.9%,T10.1%)
PB1F2_2013consensus	11	32	T	AGT(S)->ACT(T)	nonsyn	InIRD10	17(T71.5%,C28.5%)
PB1F2_2013consensus	23	68	G	ATG(M)->ATG(M)	syn	NotInIRD	5(G0.0%,T100.0%)
PB1F2_2013consensus	33	98	C	ATC(I)->ATC(I)	syn	InIRD10	17(C33.1%,T66.9%)
PB1F2_2013consensus	37	110	G	TCG(S)->TAG(STOP)	nonsyn	InIRD10	16(G11.0%,A89.0%)
PB1F2_2013consensus	52	155	A	AAA(K)->AGA(R)	nonsyn	NotInIRD	17(A20.6%,G79.4%)
PB2_2013consensus	14	42	T	TCT(S)->TCC(S)	syn	InIRD10	13(T72.4%,C27.6%) 15(T0.1%,C99.9%)
PB2_2013consensus	24	72	T	ACT(T)->ACA(T)	syn	InIRD10	13(T0.0%,A99.9%) 15(T0.1%,A99.9%) 16(T0.1%,A99.9%) 17(T0.0%,A99.9%)
PB2_2013consensus	34	102	T	TAT(Y)->TAC(Y)	syn	InIRD1	13(T48.2%,C51.8%)
PB2_2013consensus	36	106	T	TCA(S)->ACA(T)	nonsyn	InIRD1	16(T0.2%,A99.8%)
PB2_2013consensus	36	108	A	TCA(S)->TCG(S)	syn	InIRD10	17(A0.6%,G99.4%)
PB2_2013consensus	38	114	A	AGA(R)->AGG(R)	syn	NotInIRD	6(A0.6%,G98.7%)
PB2_2013consensus	52	156	A	GCA(A)->GCC(A)	syn	InIRD10	2(A88.2%,C11.7%)
PB2_2013consensus	52	156	A	GCA(A)->GCG(A)	syn	InIRD10	13(A65.8%,G34.2%) 17(A0.3%,G99.7%)
PB2_2013consensus	54	161	A	AAA(K)->AGA(R)	nonsyn	NotInIRD	5(A2.7%,G97.3%)
PB2_2013consensus	58	174	G	ACG(T)->ACA(T)	syn	InIRD10	13(G0.1%,A99.9%) 15(G0.0%,A100.0%) 16(G0.0%,A100.0%) 17(G0.3%,A99.7%)
PB2_2013consensus	75	225	G	CAG(Q)->CAA(Q)	syn	InIRD10	1(G18.6%,A81.0%)
PB2_2013consensus	76	228	C	ACC(T)->ACA(T)	syn	NotInIRD	1(C20.7%,A79.3%)
PB2_2013consensus	79	237	C	AGC(S)->AGT(S)	syn	InIRD1	16(C0.0%,T100.0%)
PB2_2013consensus	83	249	T	GAT(D)->GAG(E)	nonsyn	NotInIRD	2(T24.9%,G75.1%)
PB2_2013consensus	84	252	T	GCT(A)->GCC(A)	syn	InIRD10	13(T1.3%,C98.7%) 15(T0.0%,C100.0%)
PB2_2013consensus	88	264	A	AGA(R)->AGG(R)	syn	InIRD10	13(A2.8%,G97.2%) 15(A0.0%,G100.0%)
PB2_2013consensus	94	282	G	CTG(L)->CTT(L)	syn	NotInIRD	1(G48.1%,T51.9%)
PB2_2013consensus	226	678	C	AGC(S)->AGT(S)	syn	InIRD10	17(C0.1%,T99.9%) 6(C0.1%,T99.9%)
PB2_2013consensus	230	690	G	GAG(E)->GAA(E)	syn	InIRD10	15(G0.7%,A99.3%) 16(G0.0%,A100.0%) 17(G0.1%,A99.9%) 6(G0.0%,A100.0%)
PB2_2013consensus	244	732	C	TAC(Y)->TAT(Y)	syn	InIRD10	1(C10.7%,T89.3%)
PB2_2013consensus	246	738	G	CCG(P)->CCA(P)	syn	InIRD10	13(G0.1%,A99.9%) 14(G0.0%,A100.0%) 15(G0.0%,A99.8%) 16(G0.2%,A99.8%) 8(G0.1%,A99.9%)
PB2_2013consensus	248	744	G	GGG(G)->GGA(G)	syn	InIRD10	19(G0.5%,A99.5%)
PB2_2013consensus	253	757	G	GAT(D)->AAT(N)	nonsyn	NotInIRD	1(G16.6%,A83.4%)
PB2_2013consensus	257	770	A	CAG(Q)->CGG(R)	nonsyn	NotInIRD	1(A78.7%,G20.2%)
PB2_2013consensus	261	781	A	ATT(I)->GTT(V)	nonsyn	InIRD1	13(A0.3%,G99.7%)
PB2_2013consensus	271	813	A	ACA(T)->ACT(T)	syn	InIRD10	17(A0.1%,T99.9%)
PB2_2013consensus	276	828	G	CCG(P)->CCA(P)	syn	InIRD1	5(G66.7%,A33.3%) 6(G0.0%,A100.0%)
PB2_2013consensus	286	856	A	AGT(S)->GGT(G)	nonsyn	InIRD10	1(A53.7%,G46.3%)
PB2_2013consensus	290	870	C	GGC(G)->GGA(G)	syn	InIRD10	13(C0.0%,A99.9%) 14(C0.0%,A99.9%) 15(C0.0%,A99.9%) 16(C0.0%,A100.0%) 17(C0.2%,A99.8%) 19(C0.0%,A99.9%) 6(C0.1%,A99.9%) 8(C0.0%,A99.7%)
PB2_2013consensus	304	912	A	GAA(E)->GAG(E)	syn	InIRD10	13(A0.7%,G99.3%) 15(A0.1%,G99.9%) 16(A0.1%,G99.9%) 19(A0.0%,G100.0%) 8(A0.1%,G99.7%)
PB2_2013consensus	312	935	A	AAG(K)->AGG(R)	nonsyn	NotInIRD	4(A72.9%,G27.1%)
PB2_2013consensus	312	936	G	AAG(K)->AAA(K)	syn	InIRD10	13(G87.3%,A12.7%)
PB2_2013consensus	321	963	A	TCA(S)->TCG(S)	syn	InIRD10	2(A67.7%,G32.3%) 5(A3.8%,G96.2%)
PB2_2013consensus	330	990	C	TTC(F)->TTT(F)	syn	InIRD10	13(C0.1%,T99.9%) 15(C0.0%,T100.0%) 16(C38.9%,T61.1%) 17(C0.2%,T99.8%) 19(C0.1%,T99.9%) 6(C2.1%,T97.9%) 8(C0.3%,T99.3%)
PB2_2013consensus	331	993	A	AAA(K)->AAG(K)	syn	InIRD10	13(A0.2%,G99.8%)
PB2_2013consensus	341	1023	A	GAA(E)->GAT(D)	nonsyn	NotInIRD	16(A12.4%,T87.6%)
PB2_2013consensus	343	1029	A	GAA(E)->GAG(E)	syn	InIRD10	15(A0.0%,G100.0%) 16(A0.4%,G99.6%) 17(A0.1%,G99.9%) 8(A0.1%,G99.9%)
PB2_2013consensus	350	1050	A	CAA(Q)->CAG(Q)	syn	NotInIRD	6(A2.2%,G97.8%)
PB2_2013consensus	353	1058	A	AAA(K)->AGA(R)	nonsyn	NotInIRD	5(A5.0%,G95.0%)
PB2_2013consensus	362	1086	A	GAA(E)->GAG(E)	syn	InIRD10	8(A0.2%,G99.3%)
PB2_2013consensus	366	1098	C	GTC(V)->GTT(V)	syn	InIRD10	13(C0.1%,T99.9%) 15(C0.2%,T99.8%) 16(C0.0%,T100.0%) 17(C0.1%,T99.9%) 19(C0.0%,T100.0%) 6(C5.3%,T94.7%) 8(C0.5%,T99.2%)
PB2_2013consensus	368	1102	C	CGA(R)->AGA(R)	syn	NotInIRD	19(C0.7%,A99.3%)
PB2_2013consensus	381	1141	C	CTG(L)->TTG(L)	syn	NotInIRD	6(C19.8%,T80.2%)
PB2_2013consensus	382	1146	C	ATC(I)->ATT(I)	syn	InIRD10	13(C0.1%,T99.9%) 15(C0.2%,T99.8%) 17(C0.1%,T99.9%) 6(C5.9%,T94.1%) 8(C0.3%,T99.6%)
PB2_2013consensus	392	1176	A	CAA(Q)->CAG(Q)	syn	InIRD10	16(A0.1%,G99.9%)
PB2_2013consensus	403	1209	A	GTA(V)->GTG(V)	syn	InIRD10	13(A0.1%,G99.9%) 15(A0.0%,G100.0%) 16(A0.0%,G100.0%) 17(A0.0%,G100.0%) 6(A0.7%,G99.3%) 8(A0.3%,G99.7%)
PB2_2013consensus	424	1272	A	GCA(A)->GCG(A)	syn	InIRD10	13(A0.2%,G99.8%) 15(A0.3%,G99.7%) 16(A0.1%,G99.9%) 17(A1.5%,G98.5%) 19(A0.0%,G99.5%) 6(A0.5%,G99.5%)
PB2_2013consensus	441	1323	T	GAT(D)->GAC(D)	syn	InIRD10	17(T0.3%,C99.7%) 6(T0.2%,C99.8%)
PB2_2013consensus	452	1356	A	GAA(E)->GAG(E)	syn	InIRD10	13(A0.1%,G99.9%) 15(A0.0%,G100.0%) 16(A0.0%,G100.0%) 17(A0.1%,G99.8%) 19(A0.0%,G100.0%) 6(A0.2%,G99.8%)
PB2_2013consensus	473	1417	A	ATG(M)->GTG(V)	nonsyn	InIRD10	15(A0.2%,G99.8%) 16(A0.2%,G99.8%)
PB2_2013consensus	474	1421	C	TCA(S)->TGA(STOP)	nonsyn	NotInIRD	1(C3.5%,G94.9%)
PB2_2013consensus	474	1422	A	TCA(S)->TCC(S)	syn	InIRD10	13(A0.1%,C99.9%) 17(A0.2%,C99.8%) 19(A0.0%,C99.7%) 6(A0.0%,C100.0%)
PB2_2013consensus	474	1422	A	TCA(S)->TCT(S)	syn	InIRD10	1(A3.5%,T95.7%)
PB2_2013consensus	490	1470	C	AGC(S)->AGT(S)	syn	InIRD10	13(C0.2%,T99.8%) 6(C0.1%,T99.9%)
PB2_2013consensus	505	1513	C	CGA(R)->AGA(R)	syn	NotInIRD	7(C1.2%,A98.8%)
PB2_2013consensus	508	1524	G	AGG(R)->AGA(R)	syn	InIRD10	13(G35.8%,A64.2%) 6(G0.3%,A99.7%)
PB2_2013consensus	511	1531	G	GTA(V)->ATA(I)	nonsyn	InIRD10	17(G0.0%,A100.0%) 6(G0.3%,A99.7%)
PB2_2013consensus	516	1548	A	GAA(E)->GAG(E)	syn	InIRD10	13(A43.9%,G56.1%)
PB2_2013consensus	535	1603	A	ATG(M)->TTG(L)	nonsyn	InIRD10	13(A6.4%,T93.6%) 16(A3.5%,T96.5%) 17(A0.0%,T100.0%) 6(A0.5%,T99.5%)
PB2_2013consensus	538	1614	G	GAG(E)->GAA(E)	syn	InIRD10	13(G4.6%,A95.4%) 16(G35.7%,A64.3%) 17(G16.9%,A83.1%) 6(G0.5%,A99.5%)
PB2_2013consensus	558	1674	A	GAA(E)->GAG(E)	syn	InIRD10	5(A72.7%,G27.3%)
PB2_2013consensus	559	1676	A	AAT(N)->ACT(T)	nonsyn	InIRD10	17(A0.0%,C100.0%)
PB2_2013consensus	562	1686	T	ATT(I)->ATC(I)	syn	NotInIRD	3(T0.1%,C99.9%)
PB2_2013consensus	563	1689	A	CAA(Q)->CAT(H)	nonsyn	NotInIRD	3(A0.1%,T99.9%)
PB2_2013consensus	591	1771	C	CAA(Q)->AAA(K)	nonsyn	InIRD10	1(C60.1%,A39.9%)
PB2_2013consensus	627	1879	A	AAG(K)->GAG(E)	nonsyn	InIRD10	1(A31.7%,G68.3%)
PB2_2013consensus	660	1980	G	AAG(K)->AAA(K)	syn	InIRD1	2(G84.8%,A15.2%)
PB2_2013consensus	690	2070	A	GTA(V)->GTG(V)	syn	NotInIRD	1(A9.6%,G85.7%)
PB2_2013consensus	726	2178	A	ATA(I)->ATT(I)	syn	NotInIRD	1(A84.9%,T13.0%)
PB2_2013consensus	728	2182	C	CAA(Q)->TAA(STOP)	nonsyn	NotInIRD	1(C82.4%,T17.6%)
PB2_2013consensus	759	2277	T	AAT(N)->AAA(K)	nonsyn	InIRD1	1(T14.6%,A85.0%) 2(T73.6%,A26.4%)
PB2_2013consensus	760	2278	T	TAA(STOP)->CAA(Q)	nonsyn	InIRD1	1(T25.2%,C73.9%) 2(T69.6%,C30.2%)
