# Supplementary material for: Deep Sequencing of H7N9 Influenza A Viruses from 16 Infected Patients from 2013 to 2015 in Shanghai Reveals Genetic Diversity and Antigenic Drift
Source: mSphere. 2018 Sep 19;3(5):e00462-18. doi: 10.1128/mSphereDirect.00462-18 (PMC6147129; doi:10.1128/mSphereDirect.00462-18)
Supplement: TABLE S2 [file sph005182648st2.xlsx]

## Sheet: sample1
HA_2013consensus	91	G	283453	GGA(G)->AGA(R)	nonsyn	A=120352(0.425)	T=64(0.000)	ref=G	C=1115(0.004)	N=0(0.000)	120352	0.756739
HA_2013consensus	92	G	245315	GGA(G)->GCA(A)	nonsyn	A=1502(0.006)	T=112(0.000)	ref=G	C=83069(0.339)	N=0(0.000)	83069
HA_2013consensus	125	T	5648	GTG(V)->GCG(A)	nonsyn	A=0(0.000)	ref=T	G=14(0.002)	C=1278(0.226)	N=0(0.000)	1278
HA_2013consensus	250	T	335	TGT(C)->AGT(S)	nonsyn	A=38(0.113)	ref=T	G=0(0.000)	C=2(0.006)	N=0(0.000)	38
HA_2013consensus	285	T	3588	ATT(I)->ATG(M)	nonsyn	A=0(0.000)	ref=T	G=2489(0.694)	C=0(0.000)	N=0(0.000)	2489
HA_2013consensus	482	T	46428	CTC(L)->CAC(H)	nonsyn	A=9706(0.209)	ref=T	G=8(0.000)	C=4038(0.087)	N=0(0.000)	9706
HA_2013consensus	496	G	13430	GAT(D)->AAT(N)	nonsyn	A=9153(0.682)	T=4(0.000)	ref=G	C=54(0.004)	N=0(0.000)	9153
HA_2013consensus	498	T	6951	GAT(D)->GAG(E)	nonsyn	A=0(0.000)	ref=T	G=2888(0.415)	C=1(0.000)	N=0(0.000)	2888
HA_2013consensus	702	T	925	GGT(G)->GGC(G)	syn	A=0(0.000)	ref=T	G=0(0.000)	C=924(0.999)	N=0(0.000)	924
HA_2013consensus	1091	G	11156	AGA(R)->AAA(K)	nonsyn	A=5105(0.458)	T=6(0.001)	ref=G	C=10(0.001)	N=0(0.000)	5105
HA_2013consensus	1096	C	9725	CAG(Q)->AAG(K)	nonsyn	A=3059(0.315)	T=1(0.000)	G=2(0.000)	ref=C	N=0(0.000)	3059
HA_2013consensus	1550	T	20316	CTA(L)->CAA(Q)	nonsyn	A=15684(0.772)	ref=T	G=40(0.002)	C=268(0.013)	N=0(0.000)	15684
HA_2013consensus	1551	A	15943	CTA(L)->CTC(L)	syn	ref=A	T=5(0.000)	G=5(0.000)	C=11371(0.713)	N=0(0.000)	11371
HA_2013consensus	1563	C	3356	TAC(Y)->TAA(STOP)	nonsyn	A=489(0.146)	T=2(0.001)	G=0(0.000)	ref=C	N=0(0.000)	489
HA_2013consensus	1652	A	2027	AAT(N)->AGT(S)	nonsyn	ref=A	T=0(0.000)	G=283(0.140)	C=1(0.000)	N=0(0.000)	283
HA_2013consensus	1654	G	2055	GGA(G)->AGA(R)	nonsyn	A=277(0.135)	T=2(0.001)	ref=G	C=1(0.000)	N=0(0.000)	277
MP_2013consensus	291	T	349	GTT(V)->GTC(V)	syn	A=1(0.003)	ref=T	G=0(0.000)	C=54(0.155)	N=0(0.000)	54
MP_2013consensus	412	G	1912	GTG(V)->TTG(L)	nonsyn	A=0(0.000)	T=252(0.132)	ref=G	C=0(0.000)	N=0(0.000)	252
MP_2013consensus	420	A	3983	GCA(A)->GCT(A)	syn	ref=A	T=2604(0.654)	G=6(0.002)	C=1(0.000)	N=0(0.000)	2604
MP_2013consensus	516	A	2976	CTA(L)->CTC(L)	syn	ref=A	T=1(0.000)	G=0(0.000)	C=691(0.232)	N=0(0.000)	691
MP_2013consensus	518	T	2823	ATT(I)->AAT(N)	nonsyn	A=594(0.210)	ref=T	G=13(0.005)	C=0(0.000)	N=0(0.000)	594
MP_2013consensus	537	G	4440	ATG(M)->ATC(I)	nonsyn	A=4(0.001)	T=46(0.010)	ref=G	C=1452(0.327)	N=0(0.000)	1452
MP_2013consensus	651	A	3447	AGA(R)->AGG(R)	syn	ref=A	T=0(0.000)	G=347(0.101)	C=12(0.003)	N=0(0.000)	347
NA_consensus	157	A	3973	ACA(T)->GCA(A)	nonsyn	ref=A	T=4(0.001)	G=3746(0.943)	C=0(0.000)	N=0(0.000)	3746
NA_consensus	427	G	34121	GGA(G)->AGA(R)	nonsyn	A=30127(0.883)	T=9(0.000)	ref=G	C=314(0.009)	N=0(0.000)	30127
NA_consensus	443	G	3978	AGG(R)->AAG(K)	nonsyn	A=3978(1.000)	T=0(0.000)	ref=G	C=0(0.000)	N=0(0.000)	3978
NA_consensus	763	A	2845	AAA(K)->TAA(STOP)	nonsyn	ref=A	T=1162(0.408)	G=3(0.001)	C=0(0.000)	N=0(0.000)	1162
NA_consensus	764	A	3158	AAA(K)->AGA(R)	nonsyn	ref=A	T=57(0.018)	G=1063(0.337)	C=2(0.001)	N=0(0.000)	1063
NA_consensus	772	A	11655	AAA(K)->GAA(E)	nonsyn	ref=A	T=77(0.007)	G=3010(0.258)	C=69(0.006)	N=0(0.000)	3010
NA_consensus	773	A	13161	AAA(K)->AGA(R)	nonsyn	ref=A	T=28(0.002)	G=1609(0.122)	C=112(0.009)	N=0(0.000)	1609
NA_consensus	791	C	58318	TCT(S)->TGT(C)	nonsyn	A=25(0.000)	T=400(0.007)	G=22645(0.388)	ref=C	N=0(0.000)	22645
NA_consensus	793	C	61312	CTG(L)->TTG(L)	syn	A=19(0.000)	T=23375(0.381)	G=67(0.001)	ref=C	N=0(0.000)	23375
NA_consensus	888	T	411300	AAT(N)->AAC(N)	syn	A=8258(0.020)	ref=T	G=39(0.000)	C=385497(0.937)	N=0(0.000)	385497
NA_consensus	890	G	254069	AGA(R)->ACA(T)	nonsyn	A=68(0.000)	T=121(0.000)	ref=G	C=235567(0.927)	N=0(0.000)	235567
NA_consensus	950	C	1603	CCT(P)->CAT(H)	nonsyn	A=241(0.150)	T=0(0.000)	G=0(0.000)	ref=C	N=0(0.000)	241
NP_2013consensus	135	A	14942	ACA(T)->ACG(T)	syn	ref=A	T=2(0.000)	G=12527(0.838)	C=4(0.000)	N=0(0.000)	12527
NP_2013consensus	210	A	8505	GCA(A)->GCG(A)	syn	ref=A	T=60(0.007)	G=2697(0.317)	C=23(0.003)	N=0(0.000)	2697
NP_2013consensus	423	C	13163	TCC(S)->TCA(S)	syn	A=5660(0.430)	T=0(0.000)	G=4(0.000)	ref=C	N=0(0.000)	5660
NP_2013consensus	550	A	1810	AAG(K)->GAG(E)	nonsyn	ref=A	T=0(0.000)	G=203(0.112)	C=0(0.000)	N=0(0.000)	203
NP_2013consensus	556	A	2020	ATA(I)->GTA(V)	nonsyn	ref=A	T=15(0.007)	G=378(0.187)	C=1(0.000)	N=0(0.000)	378
NP_2013consensus	568	G	5768	GTG(V)->TTG(L)	nonsyn	A=1(0.000)	T=1559(0.270)	ref=G	C=3(0.001)	N=0(0.000)	1559
NP_2013consensus	573	G	6895	ATG(M)->ATA(I)	nonsyn	A=1427(0.207)	T=166(0.024)	ref=G	C=16(0.002)	N=0(0.000)	1427
NP_2013consensus	858	C	2119	GCC(A)->GCT(A)	syn	A=0(0.000)	T=2072(0.978)	G=23(0.011)	ref=C	N=0(0.000)	2072
NP_2013consensus	870	C	4686	GAC(D)->GAG(E)	nonsyn	A=144(0.031)	T=17(0.004)	G=1775(0.379)	ref=C	N=0(0.000)	1775
PA_2013consensus	182	C	21175	ACT(T)->AAT(N)	nonsyn	A=4603(0.217)	T=0(0.000)	G=8(0.000)	ref=C	N=0(0.000)	4603
PA_2013consensus	993	C	6337	AAC(N)->AAT(N)	syn	A=0(0.000)	T=825(0.130)	G=1(0.000)	ref=C	N=0(0.000)	825
PA_2013consensus	1131	G	7621	GAG(E)->GAA(E)	syn	A=2107(0.276)	T=0(0.000)	ref=G	C=4(0.001)	N=0(0.000)	2107
PA_2013consensus	1306	G	38638	GAA(E)->AAA(K)	nonsyn	A=31313(0.810)	T=4(0.000)	ref=G	C=18(0.000)	N=0(0.000)	31313
PA_2013consensus	1695	G	6929	GTG(V)->GTA(V)	syn	A=1390(0.201)	T=0(0.000)	ref=G	C=2(0.000)	N=0(0.000)	1390
PA_2013consensus	1874	C	9063	CCT(P)->CAT(H)	nonsyn	A=4639(0.512)	T=1(0.000)	G=5(0.001)	ref=C	N=0(0.000)	4639
PA_2013consensus	2056	C	4987	CTA(L)->TTA(L)	syn	A=2(0.000)	T=954(0.191)	G=1(0.000)	ref=C	N=0(0.000)	954
PA_2013consensus	2132	T	1533	CTC(L)->CCC(P)	nonsyn	A=8(0.005)	ref=T	G=8(0.005)	C=165(0.108)	N=0(0.000)	165
PB1_2013consensus	5	A	1128	GAT(D)->GGT(G)	nonsyn	ref=A	T=0(0.000)	G=197(0.175)	C=1(0.001)	N=0(0.000)	197
PB1_2013consensus	134	G	10814	AGA(R)->ACA(T)	nonsyn	A=258(0.024)	T=2(0.000)	ref=G	C=8060(0.745)	N=0(0.000)	8060
PB1_2013consensus	1040	A	584	AAG(K)->ACG(T)	nonsyn	ref=A	T=0(0.000)	G=0(0.000)	C=264(0.452)	N=0(0.000)	264
PB1_2013consensus	1439	A	1873	AAG(K)->AGG(R)	nonsyn	ref=A	T=0(0.000)	G=232(0.124)	C=1(0.001)	N=0(0.000)	232
PB1_2013consensus	1551	T	2970	ATT(I)->ATA(I)	syn	A=1567(0.528)	ref=T	G=3(0.001)	C=0(0.000)	N=0(0.000)	1567
PB1_2013consensus	1632	C	4943	GCC(A)->GCT(A)	syn	A=0(0.000)	T=939(0.190)	G=3(0.001)	ref=C	N=0(0.000)	939
PB1_2013consensus	2022	T	19672	ATT(I)->ATC(I)	syn	A=14(0.001)	ref=T	G=9(0.000)	C=11658(0.593)	N=0(0.000)	11658
PB1_2013consensus	2124	A	4425	CCA(P)->CCG(P)	syn	ref=A	T=14(0.003)	G=2788(0.630)	C=1(0.000)	N=0(0.000)	2788
PB2_2013consensus	225	G	5229	CAG(Q)->CAA(Q)	syn	A=4235(0.810)	T=18(0.003)	ref=G	C=4(0.001)	N=0(0.000)	4235
PB2_2013consensus	228	C	5286	ACC(T)->ACA(T)	syn	A=4193(0.793)	T=1(0.000)	G=2(0.000)	ref=C	N=0(0.000)	4193
PB2_2013consensus	282	G	697	CTG(L)->CTT(L)	syn	A=0(0.000)	T=362(0.519)	ref=G	C=0(0.000)	N=0(0.000)	362
PB2_2013consensus	732	C	1043	TAC(Y)->TAT(Y)	syn	A=0(0.000)	T=931(0.893)	G=0(0.000)	ref=C	N=0(0.000)	931
PB2_2013consensus	757	G	1399	GAT(D)->AAT(N)	nonsyn	A=1167(0.834)	T=0(0.000)	ref=G	C=0(0.000)	N=0(0.000)	1167
PB2_2013consensus	770	A	3211	CAG(Q)->CGG(R)	nonsyn	ref=A	T=36(0.011)	G=648(0.202)	C=1(0.000)	N=0(0.000)	648
PB2_2013consensus	856	A	5047	AGT(S)->GGT(G)	nonsyn	ref=A	T=2(0.000)	G=2337(0.463)	C=1(0.000)	N=0(0.000)	2337
PB2_2013consensus	1421	C	160231	TCA(S)->TGA(STOP)	nonsyn	A=76(0.000)	T=2607(0.016)	G=152038(0.949)	ref=C	N=0(0.000)	152038
PB2_2013consensus	1422	A	160603	TCA(S)->TCT(S)	syn	ref=A	T=153634(0.957)	G=1172(0.007)	C=129(0.001)	N=0(0.000)	153634
PB2_2013consensus	1771	C	829	CAA(Q)->AAA(K)	nonsyn	A=331(0.399)	T=0(0.000)	G=0(0.000)	ref=C	N=0(0.000)	331
PB2_2013consensus	1879	A	1345	AAG(K)->GAG(E)	nonsyn	ref=A	T=0(0.000)	G=918(0.683)	C=0(0.000)	N=0(0.000)	918
PB2_2013consensus	2070	A	67331	GTA(V)->GTG(V)	syn	ref=A	T=3102(0.046)	G=57712(0.857)	C=39(0.001)	N=0(0.000)	57712
PB2_2013consensus	2178	A	472766	ATA(I)->ATT(I)	syn	ref=A	T=61261(0.130)	G=8911(0.019)	C=855(0.002)	N=0(0.000)	61261
PB2_2013consensus	2182	C	475143	CAA(Q)->TAA(STOP)	nonsyn	A=124(0.000)	T=83553(0.176)	G=45(0.000)	ref=C	N=0(0.000)	83553
PB2_2013consensus	2277	T	6761	AAT(N)->AAA(K)	nonsyn	A=5747(0.850)	ref=T	G=12(0.002)	C=16(0.002)	N=0(0.000)	5747
PB2_2013consensus	2278	T	4220	TAA(STOP)->CAA(Q)	nonsyn	A=20(0.005)	ref=T	G=15(0.004)	C=3118(0.739)	N=0(0.000)	3118

## Sheet: sample2
HA_2013consensus	245	C	340	CCT(P)->CTT(L)	nonsyn	A=1(0.003)	T=41(0.121)	G=0(0.000)	ref=C	N=0(0.000)	41	0.747976
HA_2013consensus	339	A	4840	GAA(E)->GAG(E)	syn	ref=A	T=1(0.000)	G=4823(0.996)	C=3(0.001)	N=1(0.000)	4823
HA_2013consensus	496	G	6043	GAT(D)->AAT(N)	nonsyn	A=1494(0.247)	T=2(0.000)	ref=G	C=0(0.000)	N=1(0.000)	1494
HA_2013consensus	498	T	5625	GAT(D)->GAG(E)	nonsyn	A=3(0.001)	ref=T	G=1193(0.212)	C=2(0.000)	N=0(0.000)	1193
HA_2013consensus	1069	A	22717	ATT(I)->GTT(V)	nonsyn	ref=A	T=3(0.000)	G=3072(0.135)	C=3(0.000)	N=1(0.000)	3072
HA_2013consensus	1413	A	143376	GAA(E)->GAG(E)	syn	ref=A	T=30(0.000)	G=143216(0.999)	C=28(0.000)	N=13(0.000)	143216
HA_2013consensus	1652	A	71735	AAT(N)->AGT(S)	nonsyn	ref=A	T=8(0.000)	G=14485(0.202)	C=72(0.001)	N=5(0.000)	14485
HA_2013consensus	1654	G	65605	GGA(G)->AGA(R)	nonsyn	A=11191(0.171)	T=18(0.000)	ref=G	C=16(0.000)	N=6(0.000)	11191
MP_2013consensus	36	C	5157	CTC(L)->CTA(L)	syn	A=5153(0.999)	T=0(0.000)	G=3(0.001)	ref=C	N=0(0.000)	5153
MP_2013consensus	75	A	35535	GCA(A)->GCG(A)	syn	ref=A	T=5(0.000)	G=35468(0.998)	C=4(0.000)	N=3(0.000)	35468
MP_2013consensus	288	G	71738	GCG(A)->GCA(A)	syn	A=71700(0.999)	T=8(0.000)	ref=G	C=6(0.000)	N=1(0.000)	71700
MP_2013consensus	327	T	54507	TTT(F)->TTC(F)	syn	A=10(0.000)	ref=T	G=16(0.000)	C=54466(0.999)	N=0(0.000)	54466
MP_2013consensus	402	A	4641	AGA(R)->AGG(R)	syn	ref=A	T=2(0.000)	G=4635(0.999)	C=1(0.000)	N=2(0.000)	4635
MP_2013consensus	498	G	5279	GCG(A)->GCA(A)	syn	A=4977(0.943)	T=0(0.000)	ref=G	C=2(0.000)	N=0(0.000)	4977
MP_2013consensus	507	T	14045	ACT(T)->ACC(T)	syn	A=9(0.001)	ref=T	G=1(0.000)	C=14013(0.998)	N=1(0.000)	14013
MP_2013consensus	549	C	58364	AGC(S)->AGT(S)	syn	A=16(0.000)	T=58272(0.998)	G=20(0.000)	ref=C	N=3(0.000)	58272
MP_2013consensus	621	T	96577	AGT(S)->AGC(S)	syn	A=45(0.000)	ref=T	G=11(0.000)	C=96471(0.999)	N=4(0.000)	96471
MP_2013consensus	657	T	50571	GTT(V)->GTC(V)	syn	A=14(0.000)	ref=T	G=5(0.000)	C=50478(0.998)	N=0(0.000)	50478
MP_2013consensus	690	A	5649	AAA(K)->AAG(K)	syn	ref=A	T=1(0.000)	G=5632(0.997)	C=0(0.000)	N=0(0.000)	5632
MP_2013consensus	717	C	5604	GCC(A)->GCT(A)	syn	A=0(0.000)	T=5547(0.990)	G=2(0.000)	ref=C	N=0(0.000)	5547
MP_2013consensus	769	C	2714	CGT(R)->TGT(C)	nonsyn	A=0(0.000)	T=2688(0.990)	G=0(0.000)	ref=C	N=2(0.001)	2688
MP_2013consensus	850	T	28830	TTT(F)->CTT(L)	nonsyn	A=8(0.000)	ref=T	G=3(0.000)	C=28815(0.999)	N=0(0.000)	28815
MP_2013consensus	976	G	1545	GAA(E)->AAA(K)	nonsyn	A=1537(0.995)	T=3(0.002)	ref=G	C=2(0.001)	N=2(0.001)	1537
NA_consensus	226	A	209	ACA(T)->TCA(S)	nonsyn	ref=A	T=33(0.158)	G=0(0.000)	C=0(0.000)	N=0(0.000)	33
NA_consensus	428	G	3522	GGA(G)->GAA(E)	nonsyn	A=443(0.126)	T=0(0.000)	ref=G	C=0(0.000)	N=0(0.000)	443
NA_consensus	593	C	1860	GCA(A)->GTA(V)	nonsyn	A=0(0.000)	T=318(0.171)	G=0(0.000)	ref=C	N=1(0.001)	318
NA_consensus	594	A	1993	GCA(A)->GCG(A)	syn	ref=A	T=0(0.000)	G=478(0.240)	C=0(0.000)	N=0(0.000)	478
NA_consensus	1366	C	6118	CCT(P)->TCT(S)	nonsyn	A=2(0.000)	T=1583(0.259)	G=5(0.001)	ref=C	N=1(0.000)	1583
NP_2013consensus	858	C	35243	GCC(A)->GCT(A)	syn	A=1(0.000)	T=35217(0.999)	G=2(0.000)	ref=C	N=6(0.000)	35217
NP_2013consensus	1488	T	1969	TAT(Y)->TAG(STOP)	nonsyn	A=1(0.001)	ref=T	G=377(0.191)	C=1(0.001)	N=1(0.001)	377
NP_2013consensus	1489	G	1666	GAC(D)->AAC(N)	nonsyn	A=236(0.142)	T=0(0.000)	ref=G	C=0(0.000)	N=0(0.000)	236
NS_2013consensus	319	C	4778	CCC(P)->TCC(S)	nonsyn	A=1(0.000)	T=690(0.144)	G=0(0.000)	ref=C	N=1(0.000)	690
PA_2013consensus	15	G	123	GTG(V)->GTT(V)	syn	A=0(0.000)	T=106(0.862)	ref=G	C=0(0.000)	N=0(0.000)	106
PA_2013consensus	16	C	130	CGA(R)->TGA(STOP)	nonsyn	A=2(0.015)	T=109(0.838)	G=0(0.000)	ref=C	N=0(0.000)	109
PA_2013consensus	802	C	24336	CTC(L)->TTC(F)	nonsyn	A=0(0.000)	T=21535(0.885)	G=5(0.000)	ref=C	N=3(0.000)	21535
PA_2013consensus	903	G	47788	GGG(G)->GGA(G)	syn	A=44971(0.941)	T=5(0.000)	ref=G	C=12(0.000)	N=0(0.000)	44971
PB1_2013consensus	3	G	246	ATG(M)->ATC(I)	nonsyn	A=7(0.028)	T=0(0.000)	ref=G	C=225(0.915)	N=1(0.004)	225
PB1_2013consensus	6	T	828	GAT(D)->GAA(E)	nonsyn	A=796(0.961)	ref=T	G=2(0.002)	C=0(0.000)	N=0(0.000)	796
PB1_2013consensus	2274	A	260	TAA(STOP)->TAG(STOP)	syn	ref=A	T=0(0.000)	G=259(0.996)	C=0(0.000)	N=1(0.004)	259
PB2_2013consensus	156	A	89401	GCA(A)->GCC(A)	syn	ref=A	T=15(0.000)	G=46(0.001)	C=10477(0.117)	N=10(0.000)	10477
PB2_2013consensus	249	T	261417	GAT(D)->GAG(E)	nonsyn	A=23(0.000)	ref=T	G=196399(0.751)	C=73(0.000)	N=1(0.000)	196399
PB2_2013consensus	963	A	308692	TCA(S)->TCG(S)	syn	ref=A	T=10(0.000)	G=99623(0.323)	C=3(0.000)	N=3(0.000)	99623
PB2_2013consensus	1980	G	351605	AAG(K)->AAA(K)	syn	A=53414(0.152)	T=59(0.000)	ref=G	C=25(0.000)	N=20(0.000)	53414
PB2_2013consensus	2277	T	4295	AAT(N)->AAA(K)	nonsyn	A=1133(0.264)	ref=T	G=1(0.000)	C=2(0.000)	N=2(0.000)	1133
PB2_2013consensus	2278	T	3324	TAA(STOP)->CAA(Q)	nonsyn	A=4(0.001)	ref=T	G=0(0.000)	C=1005(0.302)	N=3(0.001)	1005

## Sheet: sample3
HA_2013consensus	1441	C	33885	CAC(H)->TAC(Y)	nonsyn	A=1(0.000)	T=16359(0.483)	G=4(0.000)	ref=C	N=0(0.000)	16359	0.901475
HA_2013consensus	1652	A	6453	AAT(N)->AGT(S)	nonsyn	ref=A	T=0(0.000)	G=1437(0.223)	C=0(0.000)	N=2(0.000)	1437
HA_2013consensus	1654	G	5719	GGA(G)->AGA(R)	nonsyn	A=974(0.170)	T=2(0.000)	ref=G	C=5(0.001)	N=0(0.000)	974
MP_2013consensus	468	C	486709	GAC(D)->GAA(E)	nonsyn	A=485526(0.998)	T=47(0.000)	G=895(0.002)	ref=C	N=0(0.000)	485526
MP_2013consensus	624	G	18351	CAG(Q)->CAA(Q)	syn	A=4062(0.221)	T=0(0.000)	ref=G	C=19(0.001)	N=1(0.000)	4062
NP_2013consensus	169	A	7587	ATT(I)->GTT(V)	nonsyn	ref=A	T=3(0.000)	G=7523(0.992)	C=55(0.007)	N=0(0.000)	7523
NP_2013consensus	517	C	88365	CCG(P)->TCG(S)	nonsyn	A=13(0.000)	T=21190(0.240)	G=12(0.000)	ref=C	N=9(0.000)	21190
NP_2013consensus	816	T	9864	CAT(H)->CAA(Q)	nonsyn	A=9767(0.990)	ref=T	G=1(0.000)	C=1(0.000)	N=0(0.000)	9767
NP_2013consensus	818	A	8770	AAA(K)->ACA(T)	nonsyn	ref=A	T=0(0.000)	G=0(0.000)	C=8678(0.990)	N=1(0.000)	8678
NP_2013consensus	858	C	1168	GCC(A)->GCT(A)	syn	A=0(0.000)	T=1167(0.999)	G=0(0.000)	ref=C	N=0(0.000)	1167
NP_2013consensus	1449	T	271267	AAT(N)->AAC(N)	syn	A=21(0.000)	ref=T	G=14(0.000)	C=48327(0.178)	N=4(0.000)	48327
NS_2013consensus	271	A	1086	ACT(T)->TCT(S)	nonsyn	ref=A	T=1086(1.000)	G=0(0.000)	C=0(0.000)	N=0(0.000)	1086
PB2_2013consensus	1686	T	49705	ATT(I)->ATC(I)	syn	A=4(0.000)	ref=T	G=0(0.000)	C=49669(0.999)	N=3(0.000)	49669
PB2_2013consensus	1689	A	24144	CAA(Q)->CAT(H)	nonsyn	ref=A	T=24129(0.999)	G=0(0.000)	C=0(0.000)	N=3(0.000)	24129

## Sheet: sample4
HA_2013consensus	672	G	18184	CCG(P)->CCA(P)	syn	A=18181(1.000)	T=0(0.000)	ref=G	C=0(0.000)	N=0(0.000)	18181	0.953913
HA_2013consensus	1255	G	447800	GTG(V)->TTG(L)	nonsyn	A=55(0.000)	T=447567(0.999)	ref=G	C=109(0.000)	N=28(0.000)	447567
MP_2013consensus	325	T	198	TTT(F)->CTT(L)	nonsyn	A=0(0.000)	ref=T	G=0(0.000)	C=88(0.444)	N=0(0.000)	88
NA_consensus	989	T	4547	ATA(I)->AAA(K)	nonsyn	A=590(0.130)	ref=T	G=0(0.000)	C=3(0.001)	N=0(0.000)	590
NP_2013consensus	443	A	8894	TAT(Y)->TCT(S)	nonsyn	ref=A	T=1(0.000)	G=2(0.000)	C=4534(0.510)	N=3(0.000)	4534
NP_2013consensus	858	C	27471	GCC(A)->GCT(A)	syn	A=0(0.000)	T=27468(1.000)	G=2(0.000)	ref=C	N=0(0.000)	27468
NP_2013consensus	918	G	23491	CTG(L)->CTA(L)	syn	A=23470(0.999)	T=8(0.000)	ref=G	C=1(0.000)	N=3(0.000)	23470
NP_2013consensus	1453	G	24354	GGA(G)->AGA(R)	nonsyn	A=24351(1.000)	T=2(0.000)	ref=G	C=1(0.000)	N=0(0.000)	24351
PB1_2013consensus	1317	C	554	GAC(D)->GAT(D)	syn	A=0(0.000)	T=554(1.000)	G=0(0.000)	ref=C	N=0(0.000)	554
PB1_2013consensus	1344	C	552	GCC(A)->GCA(A)	syn	A=551(0.998)	T=0(0.000)	G=0(0.000)	ref=C	N=0(0.000)	551
PB1_2013consensus	1392	T	4224	GAT(D)->GAC(D)	syn	A=3(0.001)	ref=T	G=0(0.000)	C=4213(0.997)	N=2(0.000)	4213
PB1_2013consensus	1414	T	20649	TTA(L)->CTA(L)	syn	A=0(0.000)	ref=T	G=1(0.000)	C=20645(1.000)	N=1(0.000)	20645
PB1_2013consensus	1509	T	33378	GCT(A)->GCC(A)	syn	A=1(0.000)	ref=T	G=5(0.000)	C=33367(1.000)	N=0(0.000)	33367
PB1_2013consensus	1530	C	21412	CCC(P)->CCA(P)	syn	A=21398(0.999)	T=1(0.000)	G=3(0.000)	ref=C	N=3(0.000)	21398
PB1_2013consensus	1632	C	67774	GCC(A)->GCT(A)	syn	A=1(0.000)	T=67731(0.999)	G=5(0.000)	ref=C	N=1(0.000)	67731
PB1_2013consensus	1635	A	68062	CAA(Q)->CAG(Q)	syn	ref=A	T=3(0.000)	G=68042(1.000)	C=9(0.000)	N=0(0.000)	68042
PB1_2013consensus	1734	G	33091	AAG(K)->AAA(K)	syn	A=33077(1.000)	T=4(0.000)	ref=G	C=2(0.000)	N=2(0.000)	33077
PB1_2013consensus	1752	T	7633	CGT(R)->CGC(R)	syn	A=0(0.000)	ref=T	G=0(0.000)	C=7621(0.998)	N=6(0.001)	7621
PB2_2013consensus	935	A	188727	AAG(K)->AGG(R)	nonsyn	ref=A	T=15(0.000)	G=51113(0.271)	C=12(0.000)	N=5(0.000)	51113

## Sheet: sample5
HA_2013consensus	1255	G	2083	GTG(V)->TTG(L)	nonsyn	A=1(0.000)	T=469(0.225)	ref=G	C=0(0.000)	N=0(0.000)	469	0.853438
HA_2013consensus	1413	A	2609	GAA(E)->GAG(E)	syn	ref=A	T=1(0.000)	G=2259(0.866)	C=0(0.000)	N=0(0.000)	2259
MP_2013consensus	272	A	133	AAC(N)->ATC(I)	nonsyn	ref=A	T=24(0.180)	G=0(0.000)	C=0(0.000)	N=0(0.000)	24
MP_2013consensus	325	T	301	TTT(F)->CTT(L)	nonsyn	A=0(0.000)	ref=T	G=0(0.000)	C=91(0.302)	N=0(0.000)	91
NP_2013consensus	1143	G	831	CTG(L)->CTA(L)	syn	A=290(0.349)	T=0(0.000)	ref=G	C=0(0.000)	N=0(0.000)	290
PB1_2013consensus	276	G	142	ATG(M)->ATT(I)	nonsyn	A=0(0.000)	T=142(1.000)	ref=G	C=0(0.000)	N=0(0.000)	142
PB1_2013consensus	1668	A	5814	AGA(R)->AGG(R)	syn	ref=A	T=0(0.000)	G=5757(0.990)	C=1(0.000)	N=1(0.000)	5757
PB2_2013consensus	161	A	373	AAA(K)->AGA(R)	nonsyn	ref=A	T=0(0.000)	G=363(0.973)	C=0(0.000)	N=0(0.000)	363
PB2_2013consensus	828	G	297	CCG(P)->CCA(P)	syn	A=99(0.333)	T=0(0.000)	ref=G	C=0(0.000)	N=0(0.000)	99
PB2_2013consensus	963	A	2482	TCA(S)->TCG(S)	syn	ref=A	T=0(0.000)	G=2387(0.962)	C=0(0.000)	N=0(0.000)	2387
PB2_2013consensus	1058	A	3479	AAA(K)->AGA(R)	nonsyn	ref=A	T=0(0.000)	G=3305(0.950)	C=1(0.000)	N=1(0.000)	3305
PB2_2013consensus	1674	A	4823	GAA(E)->GAG(E)	syn	ref=A	T=0(0.000)	G=1317(0.273)	C=0(0.000)	N=0(0.000)	1317

## Sheet: sample6
HA_2013consensus	445	A	1872	AGA(R)->GGA(G)	nonsyn	ref=A	T=0(0.000)	G=296(0.158)	C=0(0.000)	N=0(0.000)	296	0.858795
HA_2013consensus	559	A	748	ATA(I)->GTA(V)	nonsyn	ref=A	T=0(0.000)	G=520(0.695)	C=0(0.000)	N=0(0.000)	520
HA_2013consensus	949	T	1669	TAT(Y)->GAT(D)	nonsyn	A=0(0.000)	ref=T	G=575(0.345)	C=14(0.008)	N=0(0.000)	575
HA_2013consensus	1215	A	6247	ATA(I)->ATC(I)	syn	ref=A	T=33(0.005)	G=0(0.000)	C=3947(0.632)	N=3(0.000)	3947
HA_2013consensus	1652	A	33605	AAT(N)->AGT(S)	nonsyn	ref=A	T=1(0.000)	G=5893(0.175)	C=0(0.000)	N=3(0.000)	5893
HA_2013consensus	1654	G	31398	GGA(G)->AGA(R)	nonsyn	A=4781(0.152)	T=0(0.000)	ref=G	C=0(0.000)	N=2(0.000)	4781
MP_2013consensus	272	A	120764	AAC(N)->ATC(I)	nonsyn	ref=A	T=40829(0.338)	G=14(0.000)	C=8(0.000)	N=2(0.000)	40829
MP_2013consensus	325	T	365187	TTT(F)->CTT(L)	nonsyn	A=52(0.000)	ref=T	G=13(0.000)	C=133159(0.365)	N=15(0.000)	133159
NA_consensus	409	A	19411	AGA(R)->CGA(R)	syn	ref=A	T=1(0.000)	G=2(0.000)	C=19405(1.000)	N=1(0.000)	19405
NA_consensus	982	C	4722	CCA(P)->TCA(S)	nonsyn	A=2(0.000)	T=4691(0.993)	G=0(0.000)	ref=C	N=0(0.000)	4691
NA_consensus	987	T	3528	AAT(N)->AAC(N)	syn	A=0(0.000)	ref=T	G=0(0.000)	C=3497(0.991)	N=3(0.001)	3497
NP_2013consensus	264	C	58284	GAC(D)->GAT(D)	syn	A=5(0.000)	T=58234(0.999)	G=2(0.000)	ref=C	N=6(0.000)	58234
NP_2013consensus	576	A	151388	GAA(E)->GAG(E)	syn	ref=A	T=9(0.000)	G=151337(1.000)	C=23(0.000)	N=4(0.000)	151337
PA_2013consensus	1667	A	49439	CAA(Q)->CGA(R)	nonsyn	ref=A	T=1(0.000)	G=30426(0.615)	C=3(0.000)	N=2(0.000)	30426
PB1_2013consensus	423	C	15531	ACC(T)->ACT(T)	syn	A=0(0.000)	T=15508(0.999)	G=0(0.000)	ref=C	N=0(0.000)	15508
PB1_2013consensus	432	C	15776	GCC(A)->GCT(A)	syn	A=0(0.000)	T=15761(0.999)	G=2(0.000)	ref=C	N=0(0.000)	15761
PB1_2013consensus	507	C	9466	GAC(D)->GAT(D)	syn	A=0(0.000)	T=9461(0.999)	G=0(0.000)	ref=C	N=0(0.000)	9461
PB1_2013consensus	528	G	4829	AAG(K)->AAA(K)	syn	A=4820(0.998)	T=0(0.000)	ref=G	C=0(0.000)	N=0(0.000)	4820
PB1_2013consensus	690	T	3183	GAT(D)->GAC(D)	syn	A=0(0.000)	ref=T	G=1(0.000)	C=3173(0.997)	N=0(0.000)	3173
PB1_2013consensus	706	C	7979	CTG(L)->TTG(L)	syn	A=1(0.000)	T=7952(0.997)	G=0(0.000)	ref=C	N=0(0.000)	7952
PB1_2013consensus	729	A	8378	ACA(T)->ACG(T)	syn	ref=A	T=0(0.000)	G=8362(0.998)	C=1(0.000)	N=0(0.000)	8362
PB1_2013consensus	813	C	5474	CTC(L)->CTA(L)	syn	A=5457(0.997)	T=4(0.001)	G=2(0.000)	ref=C	N=1(0.000)	5457
PB1_2013consensus	819	C	3484	GTC(V)->GTA(V)	syn	A=3483(1.000)	T=0(0.000)	G=0(0.000)	ref=C	N=0(0.000)	3483
PB1_2013consensus	1203	C	10733	GCC(A)->GCA(A)	syn	A=10729(1.000)	T=0(0.000)	G=2(0.000)	ref=C	N=0(0.000)	10729
PB1_2013consensus	1212	T	8744	AGT(S)->AGC(S)	syn	A=0(0.000)	ref=T	G=0(0.000)	C=8728(0.998)	N=0(0.000)	8728
PB1_2013consensus	1230	C	8740	GGC(G)->GGT(G)	syn	A=2(0.000)	T=8689(0.994)	G=6(0.001)	ref=C	N=0(0.000)	8689
PB1_2013consensus	1254	C	20738	GTC(V)->GTT(V)	syn	A=1(0.000)	T=20716(0.999)	G=0(0.000)	ref=C	N=0(0.000)	20716
PB1_2013consensus	1317	C	20334	GAC(D)->GAT(D)	syn	A=1(0.000)	T=20325(1.000)	G=0(0.000)	ref=C	N=0(0.000)	20325
PB1_2013consensus	1344	C	11122	GCC(A)->GCA(A)	syn	A=11049(0.993)	T=0(0.000)	G=55(0.005)	ref=C	N=0(0.000)	11049
PB2_2013consensus	114	A	150	AGA(R)->AGG(R)	syn	ref=A	T=0(0.000)	G=148(0.987)	C=0(0.000)	N=1(0.007)	148
PB2_2013consensus	678	C	123468	AGC(S)->AGT(S)	syn	A=26(0.000)	T=123344(0.999)	G=37(0.000)	ref=C	N=10(0.000)	123344
PB2_2013consensus	690	G	167456	GAG(E)->GAA(E)	syn	A=167417(1.000)	T=5(0.000)	ref=G	C=4(0.000)	N=8(0.000)	167417
PB2_2013consensus	828	G	164724	CCG(P)->CCA(P)	syn	A=164653(1.000)	T=17(0.000)	ref=G	C=4(0.000)	N=3(0.000)	164653
PB2_2013consensus	870	C	43886	GGC(G)->GGA(G)	syn	A=43837(0.999)	T=7(0.000)	G=18(0.000)	ref=C	N=9(0.000)	43837
PB2_2013consensus	990	C	5971	TTC(F)->TTT(F)	syn	A=1(0.000)	T=5846(0.979)	G=0(0.000)	ref=C	N=0(0.000)	5846
PB2_2013consensus	1050	A	6807	CAA(Q)->CAG(Q)	syn	ref=A	T=1(0.000)	G=6659(0.978)	C=0(0.000)	N=0(0.000)	6659
PB2_2013consensus	1098	C	2590	GTC(V)->GTT(V)	syn	A=0(0.000)	T=2452(0.947)	G=0(0.000)	ref=C	N=0(0.000)	2452
PB2_2013consensus	1141	C	723	CTG(L)->TTG(L)	syn	A=0(0.000)	T=580(0.802)	G=0(0.000)	ref=C	N=0(0.000)	580
PB2_2013consensus	1146	C	2458	ATC(I)->ATT(I)	syn	A=0(0.000)	T=2312(0.941)	G=0(0.000)	ref=C	N=0(0.000)	2312
PB2_2013consensus	1209	A	17465	GTA(V)->GTG(V)	syn	ref=A	T=0(0.000)	G=17336(0.993)	C=0(0.000)	N=0(0.000)	17336
PB2_2013consensus	1272	A	26161	GCA(A)->GCG(A)	syn	ref=A	T=3(0.000)	G=26034(0.995)	C=0(0.000)	N=0(0.000)	26034
PB2_2013consensus	1323	T	31690	GAT(D)->GAC(D)	syn	A=1(0.000)	ref=T	G=1(0.000)	C=31620(0.998)	N=1(0.000)	31620
PB2_2013consensus	1356	A	32319	GAA(E)->GAG(E)	syn	ref=A	T=1(0.000)	G=32264(0.998)	C=1(0.000)	N=0(0.000)	32264
PB2_2013consensus	1422	A	29654	TCA(S)->TCC(S)	syn	ref=A	T=2(0.000)	G=0(0.000)	C=29645(1.000)	N=0(0.000)	29645
PB2_2013consensus	1470	C	18950	AGC(S)->AGT(S)	syn	A=0(0.000)	T=18932(0.999)	G=1(0.000)	ref=C	N=2(0.000)	18932
PB2_2013consensus	1524	G	7914	AGG(R)->AGA(R)	syn	A=7888(0.997)	T=0(0.000)	ref=G	C=0(0.000)	N=0(0.000)	7888
PB2_2013consensus	1531	G	6551	GTA(V)->ATA(I)	nonsyn	A=6530(0.997)	T=1(0.000)	ref=G	C=0(0.000)	N=0(0.000)	6530
PB2_2013consensus	1603	A	4611	ATG(M)->TTG(L)	nonsyn	ref=A	T=4589(0.995)	G=0(0.000)	C=0(0.000)	N=0(0.000)	4589
PB2_2013consensus	1614	G	4610	GAG(E)->GAA(E)	syn	A=4588(0.995)	T=2(0.000)	ref=G	C=0(0.000)	N=0(0.000)	4588

## Sheet: sample7
MP_2013consensus	201	C	1414	ACC(T)->ACT(T)	syn	A=0(0.000)	T=206(0.146)	G=0(0.000)	ref=C	N=0(0.000)	206	0.553561
MP_2013consensus	468	C	1777	GAC(D)->GAA(E)	nonsyn	A=1773(0.998)	T=0(0.000)	G=3(0.002)	ref=C	N=0(0.000)	1773
NA_consensus	427	G	16560	GGA(G)->AGA(R)	nonsyn	A=16550(0.999)	T=3(0.000)	ref=G	C=1(0.000)	N=1(0.000)	16550
NA_consensus	428	G	14647	GGA(G)->GCA(A)	nonsyn	A=1(0.000)	T=2(0.000)	ref=G	C=14641(1.000)	N=2(0.000)	14641
NP_2013consensus	177	C	4554	AAC(N)->AAG(K)	nonsyn	A=0(0.000)	T=0(0.000)	G=4537(0.996)	ref=C	N=0(0.000)	4537
NP_2013consensus	806	C	295006	TCA(S)->TTA(L)	nonsyn	A=22(0.000)	T=35995(0.122)	G=21(0.000)	ref=C	N=9(0.000)	35995
NP_2013consensus	858	C	152757	GCC(A)->GCT(A)	syn	A=2(0.000)	T=152687(1.000)	G=8(0.000)	ref=C	N=5(0.000)	152687
PA_2013consensus	280	A	28795	ATC(I)->GTC(V)	nonsyn	ref=A	T=4(0.000)	G=24088(0.837)	C=2(0.000)	N=0(0.000)	24088
PA_2013consensus	415	A	2462	AAA(K)->CAA(Q)	nonsyn	ref=A	T=0(0.000)	G=1(0.000)	C=478(0.194)	N=0(0.000)	478
PA_2013consensus	1810	G	1626	GAG(E)->CAG(Q)	nonsyn	A=0(0.000)	T=0(0.000)	ref=G	C=1626(1.000)	N=0(0.000)	1626
PA_2013consensus	1812	G	1626	GAG(E)->GAC(D)	nonsyn	A=0(0.000)	T=0(0.000)	ref=G	C=1626(1.000)	N=0(0.000)	1626
PB2_2013consensus	1513	C	26304	CGA(R)->AGA(R)	syn	A=25981(0.988)	T=1(0.000)	G=6(0.000)	ref=C	N=0(0.000)	25981

## Sheet: sample8
HA_2013consensus	1180	C	18504	CTT(L)->ATT(I)	nonsyn	A=18244(0.986)	T=24(0.001)	G=34(0.002)	ref=C	N=0(0.000)	18244	0.983734
HA_2013consensus	1395	G	67533	CTG(L)->CTA(L)	syn	A=67013(0.992)	T=31(0.000)	ref=G	C=17(0.000)	N=4(0.000)	67013
HA_2013consensus	1652	A	11021	AAT(N)->AGT(S)	nonsyn	ref=A	T=13(0.001)	G=1995(0.181)	C=6(0.001)	N=0(0.000)	1995
HA_2013consensus	1654	G	10055	GGA(G)->AGA(R)	nonsyn	A=1456(0.145)	T=23(0.002)	ref=G	C=7(0.001)	N=1(0.000)	1456
MP_2013consensus	507	T	103	ACT(T)->ACC(T)	syn	A=1(0.010)	ref=T	G=0(0.000)	C=102(0.990)	N=0(0.000)	102
MP_2013consensus	549	C	198	AGC(S)->AGT(S)	syn	A=0(0.000)	T=196(0.990)	G=0(0.000)	ref=C	N=0(0.000)	196
MP_2013consensus	615	T	193	GTT(V)->GTC(V)	syn	A=1(0.005)	ref=T	G=1(0.005)	C=186(0.964)	N=0(0.000)	186
MP_2013consensus	621	T	168	AGT(S)->AGC(S)	syn	A=0(0.000)	ref=T	G=0(0.000)	C=163(0.970)	N=0(0.000)	163
MP_2013consensus	769	C	203	CGT(R)->TGT(C)	nonsyn	A=0(0.000)	T=201(0.990)	G=0(0.000)	ref=C	N=0(0.000)	201
MP_2013consensus	850	T	3013	TTT(F)->CTT(L)	nonsyn	A=2(0.001)	ref=T	G=1(0.000)	C=3008(0.998)	N=0(0.000)	3008
NP_2013consensus	300	A	739	AGA(R)->AGG(R)	syn	ref=A	T=0(0.000)	G=454(0.614)	C=0(0.000)	N=0(0.000)	454
NP_2013consensus	715	A	4437	ATG(M)->GTG(V)	nonsyn	ref=A	T=1(0.000)	G=4423(0.997)	C=2(0.000)	N=0(0.000)	4423
NP_2013consensus	840	G	3253	GTG(V)->GTA(V)	syn	A=3249(0.999)	T=2(0.001)	ref=G	C=0(0.000)	N=0(0.000)	3249
NP_2013consensus	858	C	3155	GCC(A)->GCT(A)	syn	A=0(0.000)	T=3151(0.999)	G=1(0.000)	ref=C	N=0(0.000)	3151
NS_2013consensus	340	T	2253	TCC(S)->CCC(P)	nonsyn	A=5(0.002)	ref=T	G=1(0.000)	C=2243(0.996)	N=0(0.000)	2243
NS_2013consensus	426	A	5770	GAA(E)->GAG(E)	syn	ref=A	T=8(0.001)	G=5754(0.997)	C=2(0.000)	N=0(0.000)	5754
NS_2013consensus	488	T	7525	TTA(L)->TCA(S)	nonsyn	A=11(0.001)	ref=T	G=2(0.000)	C=7511(0.998)	N=0(0.000)	7511
PA_2013consensus	138	C	1953	TTC(F)->TTT(F)	syn	A=0(0.000)	T=1951(0.999)	G=0(0.000)	ref=C	N=1(0.001)	1951
PA_2013consensus	281	T	8548	ATC(I)->ACC(T)	nonsyn	A=20(0.002)	ref=T	G=1(0.000)	C=8518(0.996)	N=0(0.000)	8518
PA_2013consensus	1950	T	8863	TAT(Y)->TAC(Y)	syn	A=5(0.001)	ref=T	G=4(0.000)	C=8830(0.996)	N=1(0.000)	8830
PB2_2013consensus	738	G	2192	CCG(P)->CCA(P)	syn	A=2189(0.999)	T=0(0.000)	ref=G	C=1(0.000)	N=0(0.000)	2189
PB2_2013consensus	870	C	3387	GGC(G)->GGA(G)	syn	A=3377(0.997)	T=2(0.001)	G=7(0.002)	ref=C	N=0(0.000)	3377
PB2_2013consensus	912	A	1438	GAA(E)->GAG(E)	syn	ref=A	T=1(0.001)	G=1434(0.997)	C=1(0.001)	N=0(0.000)	1434
PB2_2013consensus	990	C	1989	TTC(F)->TTT(F)	syn	A=8(0.004)	T=1975(0.993)	G=0(0.000)	ref=C	N=0(0.000)	1975
PB2_2013consensus	1029	A	2147	GAA(E)->GAG(E)	syn	ref=A	T=1(0.000)	G=2145(0.999)	C=0(0.000)	N=0(0.000)	2145
PB2_2013consensus	1086	A	801	GAA(E)->GAG(E)	syn	ref=A	T=3(0.004)	G=795(0.993)	C=1(0.001)	N=0(0.000)	795
PB2_2013consensus	1098	C	785	GTC(V)->GTT(V)	syn	A=0(0.000)	T=779(0.992)	G=2(0.003)	ref=C	N=0(0.000)	779
PB2_2013consensus	1146	C	814	ATC(I)->ATT(I)	syn	A=1(0.001)	T=811(0.996)	G=0(0.000)	ref=C	N=0(0.000)	811
PB2_2013consensus	1209	A	322	GTA(V)->GTG(V)	syn	ref=A	T=0(0.000)	G=321(0.997)	C=0(0.000)	N=0(0.000)	321

## Sheet: sample9
HA_2013consensus	1206	T	46134	TTT(F)->TTC(F)	syn	A=52(0.001)	ref=T	G=25(0.001)	C=20611(0.447)	N=1(0.000)	20611	0.99923
HA_2013consensus	1500	A	2286	AAA(K)->AAG(K)	syn	ref=A	T=1(0.000)	G=2090(0.914)	C=3(0.001)	N=1(0.000)	2090
PB1_2013consensus	710	A	3350	AAA(K)->AGA(R)	nonsyn	ref=A	T=1(0.000)	G=3342(0.998)	C=2(0.001)	N=0(0.000)	3342

## Sheet: sample13
HA_2013consensus	336	T	164502	AAT(N)->AAC(N)	syn	A=38(0.000)	ref=T	G=11(0.000)	C=164183(0.998)	N=0(0.000)	164183	0.964505
HA_2013consensus	570	G	78115	GGG(G)->GGA(G)	syn	A=74567(0.955)	T=8(0.000)	ref=G	C=0(0.000)	N=0(0.000)	74567
HA_2013consensus	585	A	68513	GTA(V)->GTG(V)	syn	ref=A	T=10(0.000)	G=64868(0.947)	C=0(0.000)	N=0(0.000)	64868
HA_2013consensus	639	T	71341	GTT(V)->GTC(V)	syn	A=12(0.000)	ref=T	G=1(0.000)	C=64575(0.905)	N=0(0.000)	64575
HA_2013consensus	670	C	100447	CCG(P)->TCG(S)	nonsyn	A=14(0.000)	T=47759(0.475)	G=7(0.000)	ref=C	N=0(0.000)	47759
HA_2013consensus	859	G	299826	GAA(E)->AAA(K)	nonsyn	A=297797(0.993)	T=14(0.000)	ref=G	C=7(0.000)	N=0(0.000)	297797
HA_2013consensus	927	G	365986	AGG(R)->AGA(R)	syn	A=361300(0.987)	T=40(0.000)	ref=G	C=22(0.000)	N=0(0.000)	361300
HA_2013consensus	1180	C	391972	CTT(L)->ATT(I)	nonsyn	A=385725(0.984)	T=69(0.000)	G=156(0.000)	ref=C	N=0(0.000)	385725
HA_2013consensus	1395	G	389275	CTG(L)->CTA(L)	syn	A=384298(0.987)	T=35(0.000)	ref=G	C=28(0.000)	N=0(0.000)	384298
HA_2013consensus	1652	A	118814	AAT(N)->AGT(S)	nonsyn	ref=A	T=12(0.000)	G=22300(0.188)	C=3(0.000)	N=0(0.000)	22300
HA_2013consensus	1654	G	108595	GGA(G)->AGA(R)	nonsyn	A=17219(0.159)	T=11(0.000)	ref=G	C=16(0.000)	N=0(0.000)	17219
MP_2013consensus	75	A	55162	GCA(A)->GCG(A)	syn	ref=A	T=54(0.001)	G=55017(0.997)	C=3(0.000)	N=0(0.000)	55017
MP_2013consensus	126	C	175928	CTC(L)->CTA(L)	syn	A=170922(0.972)	T=13(0.000)	G=100(0.001)	ref=C	N=0(0.000)	170922
MP_2013consensus	240	C	310295	GTC(V)->GTT(V)	syn	A=42(0.000)	T=304018(0.980)	G=6(0.000)	ref=C	N=0(0.000)	304018
MP_2013consensus	288	G	248444	GCG(A)->GCA(A)	syn	A=248144(0.999)	T=37(0.000)	ref=G	C=5(0.000)	N=0(0.000)	248144
MP_2013consensus	402	A	18905	AGA(R)->AGG(R)	syn	ref=A	T=1(0.000)	G=18802(0.995)	C=1(0.000)	N=0(0.000)	18802
MP_2013consensus	411	T	2750	ACT(T)->ACA(T)	syn	A=2645(0.962)	ref=T	G=1(0.000)	C=0(0.000)	N=0(0.000)	2645
MP_2013consensus	549	C	867	AGC(S)->AGT(S)	syn	A=0(0.000)	T=185(0.213)	G=0(0.000)	ref=C	N=0(0.000)	185
MP_2013consensus	615	T	28689	GTT(V)->GTC(V)	syn	A=7(0.000)	ref=T	G=2(0.000)	C=27939(0.974)	N=0(0.000)	27939
MP_2013consensus	621	T	28719	AGT(S)->AGC(S)	syn	A=12(0.000)	ref=T	G=1(0.000)	C=27841(0.969)	N=0(0.000)	27841
MP_2013consensus	690	A	29132	AAA(K)->AAG(K)	syn	ref=A	T=4(0.000)	G=28953(0.994)	C=13(0.000)	N=0(0.000)	28953
MP_2013consensus	717	C	28588	GCC(A)->GCT(A)	syn	A=1(0.000)	T=28574(1.000)	G=1(0.000)	ref=C	N=0(0.000)	28574
MP_2013consensus	769	C	14756	CGT(R)->TGT(C)	nonsyn	A=120(0.008)	T=14620(0.991)	G=0(0.000)	ref=C	N=0(0.000)	14620
MP_2013consensus	850	T	212728	TTT(F)->CTT(L)	nonsyn	A=50(0.000)	ref=T	G=5(0.000)	C=212600(0.999)	N=0(0.000)	212600
NA_consensus	222	G	18797	GAG(E)->GAA(E)	syn	A=18639(0.992)	T=2(0.000)	ref=G	C=0(0.000)	N=0(0.000)	18639
NA_consensus	318	G	26552	GAG(E)->GAA(E)	syn	A=26402(0.994)	T=5(0.000)	ref=G	C=0(0.000)	N=0(0.000)	26402
NA_consensus	849	A	86605	GGA(G)->GGG(G)	syn	ref=A	T=10(0.000)	G=86094(0.994)	C=0(0.000)	N=0(0.000)	86094
NA_consensus	1050	C	267161	TAC(Y)->TAT(Y)	syn	A=32(0.000)	T=65734(0.246)	G=25(0.000)	ref=C	N=0(0.000)	65734
NA_consensus	1158	C	167011	CCC(P)->CCA(P)	syn	A=165677(0.992)	T=23(0.000)	G=76(0.000)	ref=C	N=0(0.000)	165677
NP_2013consensus	78	G	28375	AGG(R)->AGA(R)	syn	A=10002(0.352)	T=13(0.000)	ref=G	C=13(0.000)	N=0(0.000)	10002
NP_2013consensus	322	C	313645	CTG(L)->TTG(L)	syn	A=59(0.000)	T=313084(0.998)	G=16(0.000)	ref=C	N=0(0.000)	313084
NP_2013consensus	715	A	388189	ATG(M)->GTG(V)	nonsyn	ref=A	T=37(0.000)	G=387773(0.999)	C=29(0.000)	N=0(0.000)	387773
NP_2013consensus	858	C	405922	GCC(A)->GCT(A)	syn	A=29(0.000)	T=405653(0.999)	G=11(0.000)	ref=C	N=0(0.000)	405653
NP_2013consensus	1216	G	404062	GTC(V)->ATC(I)	nonsyn	A=403626(0.999)	T=50(0.000)	ref=G	C=107(0.000)	N=0(0.000)	403626
NS_2013consensus	224	A	43830	GAA(E)->GGA(G)	nonsyn	ref=A	T=9(0.000)	G=42714(0.975)	C=2(0.000)	N=0(0.000)	42714
NS_2013consensus	340	T	142359	TCC(S)->CCC(P)	nonsyn	A=11(0.000)	ref=T	G=20(0.000)	C=139070(0.977)	N=0(0.000)	139070
NS_2013consensus	426	A	309307	GAA(E)->GAG(E)	syn	ref=A	T=54(0.000)	G=303778(0.982)	C=18(0.000)	N=0(0.000)	303778
NS_2013consensus	701	A	156787	AAG(K)->ACG(T)	nonsyn	ref=A	T=48(0.000)	G=22(0.000)	C=153620(0.980)	N=0(0.000)	153620
PA_2013consensus	78	A	149508	GAA(E)->GAG(E)	syn	ref=A	T=107(0.001)	G=145724(0.975)	C=12(0.000)	N=0(0.000)	145724
PA_2013consensus	199	G	425744	GAT(D)->TAT(Y)	nonsyn	A=81(0.000)	T=395590(0.929)	ref=G	C=252(0.001)	N=0(0.000)	395590
PA_2013consensus	425	A	444945	AAG(K)->AGG(R)	nonsyn	ref=A	T=50(0.000)	G=389694(0.876)	C=85(0.000)	N=0(0.000)	389694
PA_2013consensus	582	T	431108	TCT(S)->TCC(S)	syn	A=118(0.000)	ref=T	G=32(0.000)	C=373768(0.867)	N=0(0.000)	373768
PA_2013consensus	1134	G	115623	AAG(K)->AAA(K)	syn	A=58658(0.507)	T=1(0.000)	ref=G	C=2(0.000)	N=0(0.000)	58658
PA_2013consensus	1242	G	108003	GCG(A)->GCA(A)	syn	A=51497(0.477)	T=16(0.000)	ref=G	C=4(0.000)	N=0(0.000)	51497
PA_2013consensus	1875	T	282967	CCT(P)->CCC(P)	syn	A=144(0.001)	ref=T	G=26(0.000)	C=253463(0.896)	N=0(0.000)	253463
PA_2013consensus	1950	T	304866	TAT(Y)->TAC(Y)	syn	A=28(0.000)	ref=T	G=53(0.000)	C=302160(0.991)	N=0(0.000)	302160
PA_2013consensus	1971	G	272232	GGG(G)->GGT(G)	syn	A=18(0.000)	T=268990(0.988)	ref=G	C=142(0.001)	N=0(0.000)	268990
PB1_2013consensus	216	A	237691	CCA(P)->CCC(P)	syn	ref=A	T=35(0.000)	G=32(0.000)	C=217925(0.917)	N=0(0.000)	217925
PB1_2013consensus	453	A	214609	AGA(R)->AGG(R)	syn	ref=A	T=11(0.000)	G=146798(0.684)	C=13(0.000)	N=0(0.000)	146798
PB1_2013consensus	618	A	165007	GGA(G)->GGG(G)	syn	ref=A	T=47(0.000)	G=99721(0.604)	C=12(0.000)	N=0(0.000)	99721
PB1_2013consensus	1800	T	387509	AAT(N)->AAC(N)	syn	A=38(0.000)	ref=T	G=36(0.000)	C=320714(0.828)	N=0(0.000)	320714
PB1_2013consensus	2062	A	231616	ATG(M)->GTG(V)	nonsyn	ref=A	T=66(0.000)	G=25859(0.112)	C=101(0.000)	N=0(0.000)	25859
PB1_2013consensus	2274	A	706	TAA(STOP)->TAG(STOP)	syn	ref=A	T=0(0.000)	G=701(0.993)	C=0(0.000)	N=0(0.000)	701
PB2_2013consensus	42	T	12951	TCT(S)->TCC(S)	syn	A=1(0.000)	ref=T	G=0(0.000)	C=3576(0.276)	N=0(0.000)	3576
PB2_2013consensus	72	T	15376	ACT(T)->ACA(T)	syn	A=15355(0.999)	ref=T	G=12(0.001)	C=1(0.000)	N=0(0.000)	15355
PB2_2013consensus	102	T	18038	TAT(Y)->TAC(Y)	syn	A=4(0.000)	ref=T	G=8(0.000)	C=9341(0.518)	N=0(0.000)	9341
PB2_2013consensus	156	A	14671	GCA(A)->GCG(A)	syn	ref=A	T=0(0.000)	G=5019(0.342)	C=0(0.000)	N=0(0.000)	5019
PB2_2013consensus	174	G	13642	ACG(T)->ACA(T)	syn	A=13632(0.999)	T=0(0.000)	ref=G	C=0(0.000)	N=0(0.000)	13632
PB2_2013consensus	252	T	3410	GCT(A)->GCC(A)	syn	A=0(0.000)	ref=T	G=0(0.000)	C=3365(0.987)	N=0(0.000)	3365
PB2_2013consensus	264	A	1489	AGA(R)->AGG(R)	syn	ref=A	T=0(0.000)	G=1447(0.972)	C=0(0.000)	N=0(0.000)	1447
PB2_2013consensus	738	G	179719	CCG(P)->CCA(P)	syn	A=179479(0.999)	T=59(0.000)	ref=G	C=3(0.000)	N=0(0.000)	179479
PB2_2013consensus	781	A	284898	ATT(I)->GTT(V)	nonsyn	ref=A	T=17(0.000)	G=284157(0.997)	C=22(0.000)	N=0(0.000)	284157
PB2_2013consensus	870	C	195082	GGC(G)->GGA(G)	syn	A=194861(0.999)	T=35(0.000)	G=118(0.001)	ref=C	N=0(0.000)	194861
PB2_2013consensus	912	A	11574	GAA(E)->GAG(E)	syn	ref=A	T=0(0.000)	G=11493(0.993)	C=2(0.000)	N=0(0.000)	11493
PB2_2013consensus	936	G	110	AAG(K)->AAA(K)	syn	A=14(0.127)	T=0(0.000)	ref=G	C=0(0.000)	N=0(0.000)	14
PB2_2013consensus	990	C	175653	TTC(F)->TTT(F)	syn	A=23(0.000)	T=175445(0.999)	G=3(0.000)	ref=C	N=0(0.000)	175445
PB2_2013consensus	993	A	192320	AAA(K)->AAG(K)	syn	ref=A	T=72(0.000)	G=191919(0.998)	C=2(0.000)	N=0(0.000)	191919
PB2_2013consensus	1098	C	338569	GTC(V)->GTT(V)	syn	A=33(0.000)	T=338203(0.999)	G=7(0.000)	ref=C	N=0(0.000)	338203
PB2_2013consensus	1146	C	347492	ATC(I)->ATT(I)	syn	A=91(0.000)	T=347132(0.999)	G=9(0.000)	ref=C	N=0(0.000)	347132
PB2_2013consensus	1209	A	354864	GTA(V)->GTG(V)	syn	ref=A	T=7(0.000)	G=354673(0.999)	C=14(0.000)	N=0(0.000)	354673
PB2_2013consensus	1272	A	357156	GCA(A)->GCG(A)	syn	ref=A	T=73(0.000)	G=356597(0.998)	C=21(0.000)	N=0(0.000)	356597
PB2_2013consensus	1356	A	352326	GAA(E)->GAG(E)	syn	ref=A	T=44(0.000)	G=352101(0.999)	C=21(0.000)	N=0(0.000)	352101
PB2_2013consensus	1422	A	258725	TCA(S)->TCC(S)	syn	ref=A	T=20(0.000)	G=22(0.000)	C=258508(0.999)	N=0(0.000)	258508
PB2_2013consensus	1470	C	164781	AGC(S)->AGT(S)	syn	A=12(0.000)	T=164432(0.998)	G=8(0.000)	ref=C	N=0(0.000)	164432
PB2_2013consensus	1524	G	148	AGG(R)->AGA(R)	syn	A=95(0.642)	T=0(0.000)	ref=G	C=0(0.000)	N=0(0.000)	95
PB2_2013consensus	1548	A	114	GAA(E)->GAG(E)	syn	ref=A	T=0(0.000)	G=64(0.561)	C=0(0.000)	N=0(0.000)	64
PB2_2013consensus	1603	A	921	ATG(M)->TTG(L)	nonsyn	ref=A	T=862(0.936)	G=0(0.000)	C=0(0.000)	N=0(0.000)	862
PB2_2013consensus	1614	G	923	GAG(E)->GAA(E)	syn	A=881(0.954)	T=0(0.000)	ref=G	C=0(0.000)	N=0(0.000)	881

[truncated: 6 more sheets: sample14, sample15, sample16, sample17, sample19, sample20]
